# Supplementary material for: 2-Anilino-N-methyl-N-phenyl­benzamide
Source: Acta Crystallogr Sect E Struct Rep Online. 2009 Apr 25;65(Pt 5):o1107. doi: 10.1107/S1600536809013026 (PMC2977785; doi:10.1107/S1600536809013026)
Supplement: Supplementary file 2 [file e-65-o1107-Isup2.hkl]

# 
# h,k,l, Fc-squared, Fo-squared, sigma(Fo-squared) and status flag 
# 
data_I
_shelx_title ' Y2546 in Pna2(1)' 
_shelx_refln_list_code          4 
_shelx_F_calc_maximum      174.25 
_exptl_crystal_F_000       640.00 
_reflns_d_resolution_high  0.7701 
 
loop_ 
 _symmetry_equiv_pos_as_xyz 
 'x, y, z' 
 '-x, -y, z+1/2' 
 'x+1/2, -y+1/2, z' 
 '-x+1/2, y+1/2, z+1/2' 
 
_cell_length_a    11.0856 
_cell_length_b    18.1501 
_cell_length_c     7.5962 
_cell_angle_alpha  90.000 
_cell_angle_beta   90.000 
_cell_angle_gamma  90.000 
 
_shelx_F_squared_multiplier     1.000 
 
loop_ 
 _refln_index_h 
 _refln_index_k 
 _refln_index_l 
 _refln_F_squared_calc 
 _refln_F_squared_meas 
 _refln_F_squared_sigma 
 _refln_observed_status 
   2   0   0      236.95      199.06      6.37 o 
   4   0   0     1111.21     1007.79     16.56 o 
   6   0   0       94.56      107.78      4.53 o 
   8   0   0       32.85       35.71      9.86 o 
  10   0   0     1539.95     1598.65     42.58 o 
  12   0   0        2.24        3.51      3.31 o 
  14   0   0        4.39        5.60      3.52 o 
   2   1   0     3910.75     3780.75     28.52 o 
   3   1   0      195.13      170.53      1.98 o 
   4   1   0      550.66      543.41      4.28 o 
   5   1   0      930.67     1004.94      9.13 o 
   6   1   0        7.99        6.98      1.55 o 
   7   1   0        5.81        4.10      1.47 o 
   8   1   0      205.61      236.69      7.45 o 
   9   1   0      930.74     1044.11     26.15 o 
  10   1   0        0.01        2.64      2.09 o 
  11   1   0       99.95       91.01     11.82 o 
  12   1   0        6.73        7.35      2.17 o 
  13   1   0        1.30        3.35      2.05 o 
  14   1   0       47.93       30.34      8.82 o 
   2   2   0        2.04        4.50      0.72 o 
   3   2   0     2205.79     1999.13     17.38 o 
   4   2   0      158.89      158.01      2.73 o 
   5   2   0       42.05       41.60      3.60 o 
   6   2   0      215.07      220.18      6.44 o 
   7   2   0      405.92      465.87     10.29 o 
   8   2   0      743.26      685.08     12.45 o 
   9   2   0        0.01        1.82      1.51 o 
  10   2   0        0.34        2.11      2.04 o 
  11   2   0       59.84       70.11     10.15 o 
  12   2   0      311.08      303.76      7.60 o 
  13   2   0       10.68        8.57      2.61 o 
  14   2   0        7.37        5.03      2.88 o 
   1   3   0     2285.39     2226.73     11.19 o 
   2   3   0      667.76      643.03      4.72 o 
   3   3   0        1.40        2.03      0.78 o 
   4   3   0      450.45      440.03      4.77 o 
   5   3   0      673.41      718.59      7.81 o 
   6   3   0     1353.46     1477.73     14.75 o 
   7   3   0        1.25        1.36      1.68 o 
   8   3   0       89.67       99.74      7.02 o 
   9   3   0       85.40       91.35     11.69 o 
  10   3   0       91.26       97.96     10.08 o 
  11   3   0       19.07       10.66      3.46 o 
  12   3   0       24.18       27.02      5.95 o 
  13   3   0        0.76        2.42      1.86 o 
  14   3   0       51.06       30.29      9.56 o 
   0   4   0     1842.70     1928.05     16.34 o 
   1   4   0       12.48       14.93      1.88 o 
   2   4   0      337.36      310.52      2.58 o 
   3   4   0      210.54      208.46      3.25 o 
   4   4   0      144.35      132.05      2.85 o 
   5   4   0      162.97      163.01      3.36 o 
   6   4   0     1079.68     1112.68     24.88 o 
   7   4   0       36.15       38.89      5.26 o 
   8   4   0      122.35      117.96      5.60 o 
   9   4   0      330.36      321.15      8.18 o 
  10   4   0       73.52       70.61      8.92 o 
  11   4   0       19.40       17.43      3.99 o 
  12   4   0       51.02       49.95      9.19 o 
  13   4   0       18.06       20.91      4.86 o 
  14   4   0       66.36       55.59     16.86 o 
   1   5   0      698.64      687.18      4.00 o 
   2   5   0      561.94      564.14      4.70 o 
   3   5   0     1251.93     1217.62      8.87 o 
   4   5   0       10.51       17.65      2.33 o 
   5   5   0        2.63        2.49      0.93 o 
   6   5   0        7.44       10.15      1.95 o 
   7   5   0       32.33       34.86      5.41 o 
   8   5   0       17.19       17.57      3.11 o 
   9   5   0      156.84      161.12      5.47 o 
  10   5   0      796.20      821.52     14.91 o 
  11   5   0       12.36       12.25      3.58 o 
  12   5   0      111.48      106.60      9.00 o 
  13   5   0        8.39        3.02      1.60 o 
  14   5   0       58.15       40.99     13.17 o 
   0   6   0       27.91       29.99      4.39 o 
   1   6   0       13.26       15.89      1.88 o 
   2   6   0        0.23        1.08      0.67 o 
   3   6   0      127.69      144.19      2.45 o 
   4   6   0      527.94      569.14      5.46 o 
   5   6   0        7.70       17.59      2.66 o 
   6   6   0       99.04       89.69      4.82 o 
   7   6   0      948.25      940.52     19.05 o 
   8   6   0       44.56       45.34      7.01 o 
   9   6   0      681.13      678.02     12.92 o 
  10   6   0        0.53        3.05      2.04 o 
  11   6   0       37.06       28.45      5.03 o 
  12   6   0       28.97       28.89      5.58 o 
  13   6   0       29.72       16.74      4.62 o 
   1   7   0        6.10        9.75      1.45 o 
   2   7   0      246.69      249.84      3.01 o 
   3   7   0       31.58       32.11      3.13 o 
   4   7   0      748.92      839.97      8.80 o 
   5   7   0        1.30        4.21      1.08 o 
   6   7   0      516.61      545.37     11.82 o 
   7   7   0      116.67      146.94      6.87 o 
   8   7   0        0.04        1.40      1.29 o 
   9   7   0      114.97      107.19      9.80 o 
  10   7   0       11.86       13.64      2.86 o 
  11   7   0      377.23      376.66     11.51 o 
  12   7   0      136.12      123.07      7.97 o 
  13   7   0       60.30       52.46     13.62 o 
   0   8   0     6282.42     6692.82     71.06 o 
   1   8   0     3458.59     3675.42     29.79 o 
   2   8   0      467.25      465.13      6.70 o 
   3   8   0      511.62      508.00      5.89 o 
   4   8   0      604.69      624.69      7.35 o 
   5   8   0      448.16      464.74      9.12 o 
   6   8   0     1537.55     1569.38     24.33 o 
   7   8   0        3.61        5.76      1.90 o 
   8   8   0        0.26        1.55      1.56 o 
   9   8   0      472.86      472.87     14.71 o 
  10   8   0      411.44      418.11      9.85 o 
  11   8   0       10.60        9.75      2.43 o 
  12   8   0        2.27        3.08      1.79 o 
  13   8   0       56.54       45.10     14.14 o 
   1   9   0     3220.19     3427.69    121.43 o 
   2   9   0        1.81        2.80      1.17 o 
   3   9   0       30.46       19.79      3.32 o 
   4   9   0       33.75       25.71      4.43 o 
   5   9   0      351.36      342.73      8.69 o 
   6   9   0       71.39       68.29      8.69 o 
   7   9   0        0.40        3.52      1.71 o 
   8   9   0      227.12      233.39     10.01 o 
   9   9   0      106.43       86.87      4.99 o 
  10   9   0      156.73      151.23      6.66 o 
  11   9   0       57.16       50.80     10.44 o 
  12   9   0        5.46        4.88      2.78 o 
  13   9   0       43.60       44.33     13.48 o 
   0  10   0     1162.80     1271.20     19.72 o 
   1  10   0        0.67        1.68      1.35 o 
   2  10   0      169.18      171.19      3.74 o 
   3  10   0       36.81       33.04      4.04 o 
   4  10   0       56.52       55.22      5.28 o 
   5  10   0      118.68      107.80      4.36 o 
   6  10   0     1149.35     1213.94     18.88 o 
   7  10   0     1748.90     1813.37     19.42 o 
   8  10   0      224.19      209.81      9.95 o 
   9  10   0       46.20       61.21     11.40 o 
  10  10   0       15.13       13.93      3.83 o 
  11  10   0       47.80       39.97      7.72 o 
  12  10   0       40.09       34.97      9.29 o 
  13  10   0       35.57       37.62     14.15 o 
   1  11   0        4.55        2.81      1.36 o 
   2  11   0      268.97      271.35      6.48 o 
   3  11   0        4.41        6.29      1.71 o 
   4  11   0      134.34      116.45      4.92 o 
   5  11   0       33.50       30.67      5.13 o 
   6  11   0      184.65      179.99      6.65 o 
   7  11   0      615.45      650.45     11.97 o 
   8  11   0      263.07      257.46      9.57 o 
   9  11   0       22.34       24.61      5.48 o 
  10  11   0       74.45       96.58      7.18 o 
  11  11   0        2.67        1.75      1.99 o 
  12  11   0        4.12        2.83      1.91 o 
   0  12   0      950.43      928.58     38.75 o 
   1  12   0      763.97      765.04     14.49 o 
   2  12   0        0.84        2.30      1.65 o 
   3  12   0      962.89      981.98     18.75 o 
   4  12   0      127.88      144.35      4.74 o 
   5  12   0     1055.98     1057.57     19.00 o 
   6  12   0      161.03      169.74      6.21 o 
   7  12   0       94.13      101.36      7.07 o 
   8  12   0       64.16       55.49      9.18 o 
   9  12   0       15.06       14.35      4.26 o 
  10  12   0       28.61       21.42      5.26 o 
  11  12   0        0.27        1.27      1.59 o 
  12  12   0       85.51       86.92     22.42 o 
   1  13   0       39.79       29.44      5.26 o 
   2  13   0       56.89       67.31      7.09 o 
   3  13   0       55.28       58.53      5.05 o 
   4  13   0       63.70       68.65      9.58 o 
   5  13   0      718.12      729.81     12.39 o 
   6  13   0      241.27      234.69      8.98 o 
   7  13   0      390.37      366.16     12.54 o 
   8  13   0       14.48       13.87      3.04 o 
   9  13   0       11.06       11.36      2.61 o 
  10  13   0      100.08       93.08     10.71 o 
  11  13   0        8.04        8.78      5.26 o 
  12  13   0       60.72       62.84     15.02 o 
   0  14   0        7.10        4.29      3.27 o 
   1  14   0       17.59       18.24      3.51 o 
   2  14   0        0.91        1.74      1.76 o 
   3  14   0      229.70      231.41      6.21 o 
   4  14   0       19.85       23.23      4.06 o 
   5  14   0        5.51        6.22      1.95 o 
   6  14   0       64.04       65.78     10.42 o 
   7  14   0      390.29      401.38     10.21 o 
   8  14   0      405.91      376.71     11.80 o 
   9  14   0       36.07       36.09      8.33 o 
  10  14   0      161.20      180.44      7.27 o 
  11  14   0       18.96       24.92      8.81 o 
   1  15   0        0.09        2.72      1.91 o 
   2  15   0      102.93      117.50      9.36 o 
   3  15   0     1082.99     1120.35     17.27 o 
   4  15   0        0.03        1.81      1.51 o 
   5  15   0        5.67        4.94      2.32 o 
   6  15   0      999.01     1042.95     16.45 o 
   7  15   0      362.18      380.17     10.77 o 
   8  15   0        4.79        3.86      1.99 o 
   9  15   0      103.88       85.59     15.19 o 
  10  15   0        4.68        5.66      3.16 o 
  11  15   0        0.08        3.17      2.59 o 
   0  16   0       11.78        7.95      3.50 o 
   1  16   0       50.79       42.89      6.96 o 
   2  16   0       55.07       44.56      6.90 o 
   3  16   0     1524.01     1557.86     26.05 o 
   4  16   0       92.74       94.27      6.89 o 
   5  16   0      145.78      141.14      7.29 o 
   6  16   0      179.10      189.58      6.86 o 
   7  16   0        0.57        1.69      1.68 o 
   8  16   0        5.99        6.37      4.14 o 
   9  16   0       98.63       95.56      7.60 o 
  10  16   0       83.98       59.68     21.55 o 
   1  17   0       38.10       33.56      6.33 o 
   2  17   0        9.12       10.05      2.82 o 
   3  17   0        5.81        9.54      2.99 o 
   4  17   0       35.26       34.03      5.84 o 
   5  17   0      232.16      236.28      7.89 o 
   6  17   0       32.84       28.79      6.45 o 
   7  17   0      227.71      240.66      8.92 o 
   8  17   0        3.93        4.10      2.35 o 
   9  17   0        2.61        8.23      3.36 o 
   0  18   0       45.50       56.11     12.85 o 
   1  18   0        0.26        1.28      1.69 o 
   2  18   0      412.93      382.74      8.65 o 
   3  18   0      112.57       98.60     10.97 o 
   4  18   0       42.25       33.73      5.70 o 
   5  18   0       70.20       59.66      9.46 o 
   6  18   0      169.71      189.10      8.16 o 
   7  18   0      173.82      173.77      9.67 o 
   8  18   0      178.74      200.06      8.79 o 
   9  18   0      250.28      311.93     13.17 o 
   1  19   0        6.71        6.47      2.02 o 
   2  19   0       18.29       17.05      4.78 o 
   3  19   0       55.16       42.94      9.99 o 
   4  19   0        1.37        4.04      2.11 o 
   5  19   0       34.00       33.68      7.61 o 
   6  19   0       14.96        9.39      3.30 o 
   7  19   0       16.43       17.22      4.95 o 
   8  19   0      152.82      145.28     10.13 o 
   0  20   0      292.71      268.46     10.87 o 
   1  20   0       19.82       10.64      3.49 o 
   2  20   0       41.88       30.44      6.06 o 
   3  20   0       27.73       26.78      5.81 o 
   4  20   0       35.61       33.87      8.10 o 
   5  20   0       26.84       30.08      7.94 o 
   6  20   0      535.04      582.07     15.23 o 
   7  20   0      272.52      326.45     13.02 o 
   1  21   0      145.22      148.79      5.28 o 
   2  21   0       57.89       48.09      9.98 o 
   3  21   0       12.56       12.67      4.83 o 
   4  21   0       47.33       42.42     12.23 o 
   5  21   0       28.65       31.73      8.37 o 
   6  21   0        3.73        3.29      2.65 o 
   0  22   0        0.05        2.74      3.10 o 
   1  22   0        1.64        2.55      1.81 o 
   2  22   0        5.65        3.75      2.48 o 
   3  22   0       64.02       76.45      7.72 o 
   4  22   0       61.50       48.41     14.27 o 
   5  22   0       15.51        8.31      3.25 o 
   1  23   0      133.13      138.38      8.12 o 
   2  23   0        3.90        4.82      2.59 o 
   3  23   0        1.35        3.43      2.69 o 
   2   0   1     1420.77     1279.35     13.14 o 
   4   0   1     1273.76     1258.06     18.54 o 
   6   0   1      994.85     1023.46     15.52 o 
   8   0   1      192.26      199.75      8.15 o 
  10   0   1      404.14      423.38     11.04 o 
  12   0   1        5.50        3.95      1.78 o 
  14   0   1       49.20       41.44     12.27 o 
   1   1   1      564.70      501.64      4.58 o 
   2   1   1     7577.07     7642.93     41.76 o 
   3   1   1       32.35       37.93      1.06 o 
   4   1   1      666.74      606.83      2.90 o 
   5   1   1      627.49      678.61      7.13 o 
   6   1   1      262.39      274.73      3.93 o 
   7   1   1      142.44      153.22      3.45 o 
   8   1   1      246.37      260.29      5.08 o 
   9   1   1       73.52       75.62      6.88 o 
  10   1   1      183.31      183.16      5.27 o 
  11   1   1       64.39       63.04      5.87 o 
  12   1   1        4.40        5.35      1.61 o 
  13   1   1        5.13        7.39      2.25 o 
  14   1   1       55.69       39.46      8.79 o 
   1   2   1     1194.54     1098.75      5.76 o 
   2   2   1     9314.58     9496.96     34.22 o 
   3   2   1      174.67      164.04      2.09 o 
   4   2   1      883.17      897.23      5.58 o 
   5   2   1      261.89      277.35      2.64 o 
   6   2   1      584.93      625.13      9.43 o 
   7   2   1       40.83       45.50      4.57 o 
   8   2   1       66.33       77.21      4.44 o 
   9   2   1      373.99      376.43      6.76 o 
  10   2   1      219.48      219.46      5.82 o 
  11   2   1      104.32      103.70      4.88 o 
  12   2   1      236.99      252.22      5.75 o 
  13   2   1      108.23      125.11      9.00 o 
  14   2   1        5.92        6.58      2.17 o 
   0   3   1    20842.24    21865.36    150.61 o 
   1   3   1      655.01      620.47      7.62 o 
   2   3   1     6577.24     6898.45     23.07 o 
   3   3   1      965.21      943.24      6.35 o 
   4   3   1      712.47      724.87      4.67 o 
   5   3   1      438.37      480.55      5.61 o 
   6   3   1       93.57       92.91      2.38 o 
   7   3   1       34.55       39.24      3.64 o 
   8   3   1      257.45      252.83      6.07 o 
   9   3   1      195.62      202.19      4.99 o 
  10   3   1      315.82      312.96      6.81 o 
  11   3   1      333.51      315.99      7.15 o 
  12   3   1       32.20       32.06      4.98 o 
  13   3   1       37.51       36.73      5.86 o 
  14   3   1       70.23       63.31     11.04 o 
   1   4   1     1506.30     1514.98      8.98 o 
   2   4   1     2107.40     1985.23      8.63 o 
   3   4   1       93.19       86.64      1.59 o 
   4   4   1      355.44      333.42      2.63 o 
   5   4   1     2656.76     3037.27     23.09 o 
   6   4   1      167.02      149.97      2.93 o 
   7   4   1       90.10       81.37      3.29 o 
   8   4   1      226.52      242.33      4.64 o 
   9   4   1       93.91      113.75      4.76 o 
  10   4   1      663.85      692.86     12.19 o 
  11   4   1      325.71      323.91      6.41 o 
  12   4   1      205.02      195.13      5.31 o 
  13   4   1       12.98       12.02      2.54 o 
  14   4   1       52.37       46.40      8.97 o 
   0   5   1      391.63      397.25      4.15 o 
   1   5   1     1433.88     1474.12      8.31 o 
   2   5   1     2372.55     2367.33     14.13 o 
   3   5   1       13.33       17.30      1.27 o 
   4   5   1     2228.56     2361.91     14.25 o 
   5   5   1      124.96      113.78      2.49 o 
   6   5   1      487.28      425.05      5.82 o 
   7   5   1       86.43       76.74      3.61 o 
   8   5   1      109.08      120.45      5.36 o 
   9   5   1      118.87      111.84      5.47 o 
  10   5   1      196.72      185.23      5.66 o 
  11   5   1       27.54       20.80      3.22 o 
  12   5   1       79.31       88.14      6.60 o 
  13   5   1       30.39       25.13      4.71 o 
   1   6   1     1968.61     2014.23     10.14 o 
   2   6   1      275.44      268.90      1.94 o 
   3   6   1      639.07      626.69      5.92 o 
   4   6   1      949.77     1011.79     13.02 o 
   5   6   1       31.64       40.90      2.91 o 
   6   6   1       92.84       91.13      2.82 o 
   7   6   1       98.05      111.95      3.50 o 
   8   6   1       82.45       83.59      7.09 o 
   9   6   1      468.07      457.75      8.51 o 
  10   6   1       86.79       93.43      7.65 o 
  11   6   1      122.35      129.14      5.80 o 
  12   6   1      271.10      249.96      7.11 o 
  13   6   1       16.15       14.19      2.74 o 
   0   7   1      719.26      644.85      5.59 o 
   1   7   1      668.59      671.13      5.60 o 
   2   7   1      433.47      411.50      3.44 o 
   3   7   1       65.89       64.10      1.84 o 
   4   7   1      104.03      107.25      2.12 o 
   5   7   1      679.65      706.76      8.32 o 
   6   7   1       35.99       36.40      3.31 o 
   7   7   1       68.58       69.32      3.98 o 
   8   7   1       41.85       44.25      4.45 o 
   9   7   1      427.96      393.46      7.40 o 
  10   7   1       19.15       13.42      2.30 o 
  11   7   1       51.63       55.39      6.24 o 
  12   7   1       11.25        7.61      2.00 o 
  13   7   1        5.34        4.01      1.54 o 
   1   8   1       32.25       27.12      2.00 o 
   2   8   1       55.61       58.90      1.92 o 
   3   8   1      225.58      277.50      3.04 o 
   4   8   1      145.80      151.30      2.57 o 
   5   8   1      197.10      185.46      3.46 o 
   6   8   1      121.58      124.82      3.47 o 
   7   8   1       58.11       54.46      3.75 o 
   8   8   1       86.13       87.41      4.86 o 
   9   8   1      237.40      226.98      6.78 o 
  10   8   1       18.18       21.57      3.04 o 
  11   8   1       72.49       86.76      5.15 o 
  12   8   1      326.57      354.07      7.05 o 
  13   8   1       18.79       16.66      3.59 o 
   0   9   1     1619.62     1795.66     16.14 o 
   1   9   1      245.35      244.00      2.98 o 
   2   9   1      749.26      765.62      8.32 o 
   3   9   1       40.10       39.66      2.47 o 
   4   9   1      324.68      316.02      4.38 o 
   5   9   1      223.38      222.16      5.49 o 
   6   9   1       40.46       40.07      3.98 o 
   7   9   1      744.94      762.23     10.22 o 
   8   9   1       28.14       29.82      3.92 o 
   9   9   1       34.19       33.08      4.10 o 
  10   9   1       84.42       74.11      7.39 o 
  11   9   1      109.65      118.79      8.01 o 
  12   9   1       46.14       48.38      8.17 o 
  13   9   1       44.01       38.96      6.52 o 
   1  10   1       97.35       92.12      2.99 o 
   2  10   1      327.10      330.66      4.87 o 
   3  10   1      486.71      451.63      6.16 o 
   4  10   1       45.52       46.65      3.10 o 
   5  10   1      622.31      618.66      7.16 o 
   6  10   1      331.37      305.27      5.24 o 
   7  10   1      298.35      293.59      8.49 o 
   8  10   1      227.51      231.97      6.18 o 
   9  10   1       39.70       37.10      5.04 o 
  10  10   1       29.85       27.80      4.14 o 
  11  10   1       14.02       17.07      4.09 o 
  12  10   1      288.59      316.70      7.43 o 
   0  11   1      407.58      452.73      8.27 o 
   1  11   1      916.08      980.96     11.57 o 
   2  11   1       83.54       91.13      2.99 o 
   3  11   1      119.39      108.86      3.10 o 
   4  11   1       61.23       63.22      4.34 o 
   5  11   1      107.63      103.70      3.42 o 
   6  11   1      379.23      367.38      5.45 o 
   7  11   1      468.44      479.48      8.71 o 
   8  11   1      146.14      140.37      4.70 o 
   9  11   1       35.04       38.95      4.82 o 
  10  11   1       22.12       17.32      3.44 o 
  11  11   1      111.94      141.69      8.55 o 
  12  11   1       28.05       23.48      6.05 o 
   1  12   1      521.21      547.87      8.92 o 
   2  12   1       63.31       60.97      3.78 o 
   3  12   1      200.73      193.73      3.79 o 
   4  12   1      123.07      113.21      3.58 o 
   5  12   1     2056.41     2110.59     24.70 o 
   6  12   1      356.19      361.02      6.03 o 
   7  12   1       13.68       17.26      2.75 o 
   8  12   1       19.96       17.86      2.50 o 
   9  12   1        5.75        6.27      1.44 o 
  10  12   1       46.31       39.14      6.50 o 
  11  12   1       27.76       22.09      4.67 o 
  12  12   1        7.88        5.05      2.59 o 
   0  13   1      174.55      186.24      5.51 o 
   1  13   1      321.53      321.20      5.05 o 
   2  13   1       69.49       69.97      4.32 o 
   3  13   1      288.71      285.95      4.79 o 
   4  13   1      857.44      877.24     10.80 o 
   5  13   1       20.22       19.93      2.59 o 
   6  13   1      339.46      352.27      6.90 o 
   7  13   1       22.93       18.68      2.64 o 
   8  13   1      110.53      109.52      6.34 o 
   9  13   1       49.51       52.26      4.52 o 
  10  13   1       73.02       77.74     11.49 o 
  11  13   1       40.39       36.23      7.45 o 
   1  14   1       81.03       75.03      4.39 o 
   2  14   1        7.74        9.18      1.62 o 
   3  14   1      857.74      877.44     11.35 o 
   4  14   1      140.21      131.02      3.89 o 
   5  14   1       46.94       49.91      4.93 o 
   6  14   1       40.55       39.94      4.83 o 
   7  14   1        8.60        5.56      1.70 o 
   8  14   1       19.48       22.12      3.36 o 
   9  14   1       54.86       42.16      5.63 o 
  10  14   1       18.56       23.43      5.10 o 
  11  14   1       26.38       27.48      6.65 o 
   0  15   1      366.00      362.15      7.62 o 
   1  15   1       23.93       24.40      3.06 o 
   2  15   1      222.08      222.32      4.79 o 
   3  15   1      915.05      895.85     13.28 o 
   4  15   1       52.31       48.92      4.61 o 
   5  15   1       41.01       37.53      4.34 o 
   6  15   1      379.34      394.84      7.18 o 
   7  15   1      126.60      124.72      6.20 o 
   8  15   1       38.32       33.49      4.86 o 
   9  15   1       18.32       14.56      2.69 o 
  10  15   1        1.15        2.50      1.42 o 
  11  15   1        7.15       13.61      3.55 o 
   1  16   1        4.89        5.41      1.42 o 
   2  16   1       44.27       47.17      4.66 o 
   3  16   1       29.25       36.63      4.18 o 
   4  16   1      310.90      306.51      6.43 o 
   5  16   1      705.80      704.75      9.65 o 
   6  16   1      328.54      340.11      6.72 o 
   7  16   1        5.03        5.06      1.85 o 
   8  16   1       15.90       15.86      2.86 o 
   9  16   1       51.67       43.36      7.19 o 
  10  16   1       25.66       23.21      5.79 o 
   0  17   1      106.13       98.36      6.09 o 
   1  17   1      264.02      269.59      6.30 o 
   2  17   1      424.97      403.73      7.81 o 
   3  17   1        7.51        5.23      1.29 o 
   4  17   1       31.96       32.74      4.03 o 
   5  17   1      189.40      192.67      5.84 o 
   6  17   1      176.81      168.08      5.00 o 
   7  17   1       76.07       85.08      6.01 o 
   8  17   1       98.01      124.52      8.53 o 
   9  17   1       40.09       36.72      8.34 o 
   1  18   1       14.55       10.39      1.95 o 
   2  18   1       46.30       46.29      5.21 o 
   3  18   1      136.12      131.95      4.52 o 
   4  18   1      158.57      161.72      6.25 o 
   5  18   1        2.36        3.99      1.61 o 
   6  18   1       56.37       54.40      7.10 o 
   7  18   1      148.10      160.39      5.73 o 
   8  18   1       80.38       69.53     11.22 o 
   9  18   1       47.06       49.31      9.40 o 
   0  19   1      121.87      116.24      9.49 o 
   1  19   1       61.38       61.94      4.79 o 
   2  19   1       45.86       39.88      5.18 o 
   3  19   1      106.98       90.18      5.87 o 
   4  19   1       35.96       36.28      5.50 o 
   5  19   1      167.37      172.17      6.46 o 
   6  19   1      147.83      160.00      5.83 o 
   7  19   1      111.01      132.13     12.62 o 
   8  19   1      188.29      194.16      7.64 o 
   1  20   1       90.11       81.45      5.68 o 
   2  20   1        9.52        7.11      2.16 o 
   3  20   1        4.66        4.42      1.64 o 
   4  20   1       60.13       60.59      8.05 o 
   5  20   1       80.19       79.18      5.70 o 
   6  20   1       24.09       24.14      5.51 o 
   7  20   1      278.71      309.19     14.18 o 
   0  21   1       33.37       22.30      5.65 o 
   1  21   1        6.38        7.82      2.10 o 
   2  21   1        7.41        6.41      1.89 o 
   3  21   1       16.52       15.43      3.41 o 
   4  21   1       68.68       63.56     10.06 o 
   5  21   1       60.17       55.00      5.53 o 
   6  21   1      121.66      140.10      9.65 o 
   1  22   1        4.36        6.52      2.07 o 
   2  22   1      329.24      341.60      6.13 o 
   3  22   1       20.15       19.17      4.54 o 
   4  22   1        0.29        2.86      1.67 o 
   0  23   1       81.97       74.84     18.33 o 
   1  23   1        8.75        8.86      2.95 o 
   2  23   1       18.22       19.19      4.86 o 
   0   0   2    30362.21    31907.48    207.51 o 
   2   0   2     2483.87     2489.81     10.10 o 
   4   0   2      150.58      118.06      6.14 o 
   6   0   2       38.51       44.66      3.92 o 
   8   0   2      878.38      936.33     17.71 o 
  10   0   2      431.05      439.46     12.45 o 
  12   0   2       21.23       16.01      4.63 o 
  14   0   2       15.37        7.55      3.67 o 
   1   1   2     2688.39     2653.11     13.84 o 
   2   1   2     1736.99     1741.15      8.89 o 
   3   1   2      916.91      906.77      5.87 o 
   4   1   2      876.56      854.99      9.07 o 
   5   1   2      156.00      170.62      5.24 o 
   6   1   2      239.90      234.71      3.50 o 
   7   1   2      657.63      715.03      8.80 o 
   8   1   2      381.29      389.34      8.07 o 
   9   1   2      358.04      375.18      5.86 o 
  10   1   2      106.50      109.77      4.19 o 
  11   1   2      136.37      134.21      5.31 o 
  12   1   2       94.95       93.66      6.92 o 
  13   1   2       24.95       25.17      5.11 o 
  14   1   2       27.17       18.16      4.62 o 
   0   2   2     5313.75     5397.77     50.44 o 
   1   2   2    12373.26    13038.32     41.66 o 
   2   2   2     2838.98     2821.19     18.88 o 
   3   2   2      537.65      496.30      6.50 o 
   4   2   2      637.24      679.85     11.20 o 
   5   2   2      366.20      369.12      3.48 o 
   6   2   2      177.99      147.91      2.65 o 
   7   2   2       89.92       87.30      3.74 o 
   8   2   2      794.91      776.01     11.05 o 
   9   2   2      562.22      546.28      7.57 o 
  10   2   2        2.28        3.89      1.45 o 
  11   2   2       52.68       56.73      6.07 o 
  12   2   2       39.11       35.49      6.00 o 
  13   2   2        4.03        5.11      2.34 o 
  14   2   2       63.25       51.70     10.50 o 
   1   3   2     5088.92     5225.79     24.27 o 
   2   3   2      469.13      454.83      6.12 o 
   3   3   2     1700.99     1675.05     13.62 o 
   4   3   2     1042.77     1039.22     10.04 o 
   5   3   2      646.32      637.63      4.92 o 
   6   3   2      400.90      439.41      6.91 o 
   7   3   2       30.47       30.72      2.92 o 
   8   3   2      526.06      551.74      7.33 o 
   9   3   2      115.42      113.69      3.74 o 
  10   3   2      200.42      203.70      5.48 o 
  11   3   2      178.53      183.73      7.53 o 
  12   3   2       35.48       35.86      4.87 o 
  13   3   2       16.91       12.56      3.16 o 
   0   4   2     2029.20     2090.76     16.07 o 
   1   4   2        0.79        2.13      0.43 o 
   2   4   2       27.30       23.51      1.14 o 
   3   4   2      234.83      233.10      3.42 o 
   4   4   2      130.02      114.22      2.61 o 
   5   4   2      150.90      164.96      2.44 o 
   6   4   2       18.02       19.22      1.85 o 
   7   4   2      253.24      262.68      5.47 o 
   8   4   2      132.12      119.40      3.50 o 
   9   4   2       44.90       48.70      5.21 o 
  10   4   2       76.71       73.99      4.24 o 
  11   4   2       99.21      106.84      7.03 o 
  12   4   2       56.49       54.61      6.83 o 
  13   4   2       12.81       12.32      2.66 o 
   1   5   2      242.38      228.37      1.97 o 
   2   5   2     2750.27     2918.44     15.08 o 
   3   5   2     2261.17     2406.09     17.74 o 
   4   5   2      738.65      699.73      6.79 o 
   5   5   2      682.46      756.09      8.74 o 
   6   5   2       49.64       55.85      2.38 o 
   7   5   2       29.99       34.09      3.14 o 
   8   5   2      396.89      387.68      8.36 o 
   9   5   2        2.54        4.08      1.24 o 
  10   5   2      753.09      769.55     10.81 o 
  11   5   2       26.57       29.24      3.74 o 
  12   5   2       30.67       23.31      4.17 o 
  13   5   2       21.30       16.74      3.72 o 
   0   6   2      304.59      323.91      4.45 o 
   1   6   2      561.58      566.27      7.28 o 
   2   6   2     2198.16     2308.45     13.30 o 
   3   6   2      567.11      630.88      8.90 o 
   4   6   2     1705.58     1785.95     23.03 o 
   5   6   2      281.03      323.92      4.30 o 
   6   6   2       95.92       93.58      2.73 o 
   7   6   2        8.09        8.35      1.27 o 
   8   6   2       27.38       31.57      3.83 o 
   9   6   2      389.30      405.21      7.65 o 
  10   6   2      539.57      548.78      9.85 o 
  11   6   2       38.41       35.84      5.39 o 
  12   6   2       66.19       54.94      7.39 o 
  13   6   2       46.59       52.29      9.09 o 
   1   7   2      233.43      234.47      5.61 o 
   2   7   2     2381.73     2486.23     28.18 o 
   3   7   2     1242.37     1418.83     19.01 o 
   4   7   2      615.77      650.97      5.39 o 
   5   7   2      922.49      922.45     10.29 o 
   6   7   2      363.68      351.11      5.60 o 
   7   7   2      434.76      403.61      7.58 o 
   8   7   2       49.26       44.34      3.19 o 
   9   7   2       79.63       85.90      4.69 o 
  10   7   2      173.65      170.20      5.28 o 
  11   7   2       17.82       15.95      2.44 o 
  12   7   2       99.03      100.43      7.91 o 
  13   7   2      187.08      190.90      5.46 o 
   0   8   2     1128.88     1184.78     10.37 o 
   1   8   2      952.56      958.16      6.54 o 
   2   8   2      165.28      160.58      2.24 o 
   3   8   2      217.72      219.72      2.43 o 
   4   8   2       81.48       73.98      2.03 o 
   5   8   2       15.14       19.88      2.06 o 
   6   8   2      108.98      102.14      2.43 o 
   7   8   2      277.05      273.47      4.21 o 
   8   8   2       88.15       82.19      3.91 o 
   9   8   2      293.19      268.14      9.36 o 
  10   8   2      487.56      473.15      8.07 o 
  11   8   2        4.92        3.40      1.87 o 
  12   8   2       73.65       89.79      7.38 o 
  13   8   2       18.34       12.07      3.37 o 
   1   9   2      262.80      313.84      3.18 o 
   2   9   2      432.57      413.35      5.98 o 
   3   9   2      187.00      173.25      2.90 o 
   4   9   2        6.29        8.83      1.13 o 
   5   9   2      105.80       98.09      3.63 o 
   6   9   2       75.67       61.44      2.72 o 
   7   9   2       14.30       17.20      2.05 o 
   8   9   2        8.83       11.17      1.84 o 
   9   9   2      354.34      334.13      6.10 o 
  10   9   2        6.36        7.61      2.24 o 
  11   9   2      117.19      114.25     12.07 o 
  12   9   2        6.58        6.08      1.75 o 
   0  10   2      869.54      863.14     28.39 o 
   1  10   2      152.74      159.14      2.90 o 
   2  10   2       47.42       52.37      2.05 o 
   3  10   2       93.86       84.44      2.73 o 
   4  10   2       59.09       48.22      2.91 o 
   5  10   2       37.03       45.05      2.66 o 
   6  10   2      223.49      228.02      3.89 o 
   7  10   2     1104.08     1100.46     18.47 o 
   8  10   2      303.54      303.04      6.65 o 
   9  10   2       27.06       23.71      4.12 o 
  10  10   2       23.98       23.21      4.06 o 
  11  10   2       50.63       53.27      8.15 o 
  12  10   2       65.04       63.09     11.72 o 
   1  11   2      120.90      124.36      2.59 o 
   2  11   2      111.28      108.33      2.90 o 
   3  11   2       72.93       66.49      3.53 o 
   4  11   2        6.06        6.92      0.95 o 
   5  11   2      901.49      858.77     10.07 o 
   6  11   2       22.81       20.73      2.82 o 
   7  11   2      201.13      217.39      4.80 o 
   8  11   2       61.79       57.38      3.60 o 
   9  11   2       41.23       38.26      5.52 o 
  10  11   2        0.96        3.13      1.70 o 
  11  11   2       18.33       21.90      4.66 o 
  12  11   2        1.81        3.43      2.02 o 
   0  12   2      112.44       97.72      3.91 o 
   1  12   2      176.32      172.74      3.51 o 
   2  12   2       90.14       86.14      3.56 o 
   3  12   2        3.25        3.93      0.79 o 
   4  12   2       12.86       15.74      2.04 o 
   5  12   2      465.93      450.14      5.98 o 
   6  12   2      342.30      341.78      7.16 o 
   7  12   2      113.66       97.67      4.53 o 
   8  12   2       44.19       40.39      3.67 o 
   9  12   2       68.89       73.40     10.24 o 
  10  12   2       39.48       29.06      5.69 o 
  11  12   2        0.72        4.37      2.18 o 
  12  12   2       44.52       35.02      8.69 o 
   1  13   2      229.82      212.11      3.90 o 
   2  13   2      443.45      416.29      5.76 o 
   3  13   2      562.38      564.80      7.55 o 
   4  13   2      343.62      341.34      5.05 o 
   5  13   2      828.64      853.12     12.65 o 
   6  13   2       43.48       41.44      2.98 o 
   7  13   2      601.50      563.49      8.99 o 
   8  13   2       10.38        9.36      2.71 o 
   9  13   2       30.39       30.44      4.76 o 
  10  13   2       19.52       14.37      3.27 o 
  11  13   2        4.20        4.21      2.09 o 
   0  14   2      193.82      196.90      5.72 o 
   1  14   2      113.55      107.72      4.10 o 
   2  14   2      976.18      958.54      9.72 o 
   3  14   2      138.23      118.18      3.63 o 
   4  14   2      495.44      494.26      8.80 o 
   5  14   2      166.13      159.76      4.68 o 
   6  14   2      146.90      145.47      6.09 o 
   7  14   2       26.49       28.82      4.12 o 
   8  14   2        1.02        1.86      1.30 o 
   9  14   2        0.06        2.31      1.62 o 
  10  14   2       41.94       42.44      8.75 o 
  11  14   2        2.89        3.53      1.65 o 
   1  15   2       20.23       17.39      2.80 o 
   2  15   2      286.43      294.08      6.07 o 
   3  15   2      579.51      617.27     10.26 o 
   4  15   2      714.88      733.04     12.42 o 
   5  15   2       39.28       37.28      4.78 o 
   6  15   2       18.23       19.47      3.22 o 
   7  15   2       56.16       56.37      4.80 o 
   8  15   2       22.12       20.48      3.72 o 
   9  15   2        6.27        9.46      2.30 o 
  10  15   2       46.57       43.73      7.47 o 
   0  16   2       17.93       16.09      3.41 o 
   1  16   2       71.64       76.67      4.96 o 
   2  16   2      172.74      167.93      4.80 o 
   3  16   2      240.97      226.12      5.22 o 
   4  16   2      471.43      493.09      9.66 o 
   5  16   2       28.26       28.65      3.93 o 
   6  16   2       65.00       65.23      8.26 o 
   7  16   2       25.63       28.18      3.98 o 
   8  16   2      192.98      201.56      5.67 o 
   9  16   2       71.03       65.93     11.08 o 
  10  16   2      192.86      199.64      6.09 o 
   1  17   2       75.24       64.94      3.90 o 
   2  17   2      102.90       94.92      3.71 o 
   3  17   2        0.83        2.23      1.46 o 
   4  17   2       56.31       50.08      5.66 o 
   5  17   2       98.86       99.28      6.59 o 
   6  17   2       63.29       63.33      7.79 o 
   7  17   2      183.70      205.07      6.85 o 
   8  17   2      149.99      149.78      7.46 o 
   9  17   2       76.98       58.43     10.50 o 
   0  18   2      113.83      117.06      5.60 o 
   1  18   2        1.05        1.51      0.93 o 
   2  18   2      357.10      358.92      6.94 o 
   3  18   2      592.51      608.97     10.64 o 
   4  18   2      245.38      250.39      5.85 o 
   5  18   2      131.58      130.22      7.03 o 
   6  18   2       54.52       69.03      8.78 o 
   7  18   2       10.79       10.28      2.56 o 
   8  18   2       44.62       47.54      9.96 o 
   1  19   2       16.37       15.86      2.83 o 
   2  19   2       50.46       41.92      6.85 o 
   3  19   2      197.13      192.43      5.16 o 
   4  19   2       70.91       78.36      7.64 o 
   5  19   2       92.50       97.76      5.02 o 
   6  19   2        5.78        6.25      2.27 o 
   7  19   2       22.86       21.30      4.83 o 
   8  19   2       77.22       70.67     22.26 o 
   0  20   2      193.55      182.06     10.42 o 
   1  20   2       97.79       87.27      9.20 o 
   2  20   2       71.48       53.87      7.78 o 
   3  20   2       41.91       37.81      6.25 o 
   4  20   2       25.96       22.16      4.15 o 
   5  20   2       24.74       25.11      4.98 o 
   6  20   2       27.37       29.45      6.01 o 
   7  20   2       24.15       25.20      5.52 o 
   1  21   2        5.83        7.23      2.32 o 
   2  21   2       37.46       32.23      6.40 o 
   3  21   2       26.54       22.52      4.14 o 
   4  21   2       21.88       21.31      3.81 o 
   5  21   2       18.35       18.39      3.78 o 
   0  22   2       32.44       31.70     10.74 o 
   1  22   2       25.39       23.32      5.32 o 
   2  22   2        1.42        2.11      1.36 o 
   3  22   2       39.60       35.23      7.00 o 
   4  22   2       82.52       97.17      6.50 o 
   1  23   2       37.57       29.57      6.96 o 
   2   0   3      509.09      525.64      7.05 o 
   4   0   3     2429.82     2557.90     51.43 o 
   6   0   3      556.10      516.24     10.19 o 
   8   0   3      140.05      140.05      5.24 o 
  10   0   3      104.38      115.08      5.20 o 
  12   0   3       11.88       13.83      4.14 o 
   0   1   3     2759.68     2872.56     27.19 o 
   1   1   3     1722.14     1830.00     13.89 o 
   2   1   3       38.22       38.93      1.23 o 
   3   1   3      139.48      152.55      2.17 o 
   4   1   3      254.15      263.92      3.65 o 
   5   1   3      252.50      223.19      3.26 o 
   6   1   3       59.46       48.01      1.96 o 
   7   1   3      428.56      449.31      5.59 o 
   8   1   3       79.75       80.12      3.64 o 
   9   1   3      251.47      250.20      6.23 o 
  10   1   3      200.18      197.42      4.79 o 
  11   1   3       17.35       23.08      4.05 o 
  12   1   3       16.07       17.47      3.63 o 
  13   1   3       70.37       87.82      9.95 o 
   1   2   3     1440.39     1494.57      9.07 o 
   2   2   3     1599.25     1575.44     11.18 o 
   3   2   3      310.62      332.41      5.20 o 
   4   2   3      180.33      174.04      2.66 o 
   5   2   3      197.22      180.84      4.29 o 
   6   2   3        2.87        3.38      0.67 o 
   7   2   3      123.54      119.18      2.80 o 
   8   2   3      567.24      572.23      7.99 o 
   9   2   3       36.02       38.18      2.95 o 
  10   2   3      250.22      249.03      6.50 o 
  11   2   3       37.14       40.69      4.08 o 
  12   2   3      198.80      219.19      7.78 o 
  13   2   3      132.39      141.26      7.69 o 
   0   3   3      725.04      721.51      9.87 o 
   1   3   3     1071.38     1155.36     14.77 o 
   2   3   3      265.05      273.05      2.94 o 
   3   3   3      956.99     1020.27      7.71 o 
   4   3   3      840.79      883.13     13.20 o 
   5   3   3       12.17       16.08      2.05 o 
   6   3   3       39.97       43.76      3.11 o 
   7   3   3      242.90      212.48      6.36 o 
   8   3   3     1229.46     1237.66     13.57 o 
   9   3   3      205.98      215.90      5.60 o 
  10   3   3      319.19      340.64      7.54 o 
  11   3   3       21.50       23.70      3.57 o 
  12   3   3       63.21       72.21      8.52 o 
  13   3   3       20.70       17.39      4.60 o 
   1   4   3       37.13       38.80      1.42 o 
   2   4   3     1351.01     1381.25      9.18 o 
   3   4   3     2531.53     2750.39     24.48 o 
   4   4   3     1390.57     1448.90     10.34 o 
   5   4   3      365.55      393.30      5.80 o 
   6   4   3      537.72      534.20      8.10 o 
   7   4   3      127.12      119.64      3.96 o 
   8   4   3      224.57      209.35      4.05 o 
   9   4   3       21.65       25.35      3.31 o 
  10   4   3      310.66      324.30      6.43 o 
  11   4   3      163.36      167.29      5.89 o 
  12   4   3       68.91       65.91     11.38 o 
  13   4   3       19.84       20.07      4.52 o 
   0   5   3        9.00       11.17      1.63 o 
   1   5   3     1743.11     1829.43     14.17 o 
   2   5   3      143.80      149.67      2.33 o 
   3   5   3      445.47      479.07      8.91 o 
   4   5   3       61.44       41.81      4.93 o 
   5   5   3       93.78       96.05      3.18 o 
   6   5   3      146.47      138.18      3.68 o 
   7   5   3       77.00       85.08      4.64 o 
   8   5   3      319.28      296.60      5.75 o 
   9   5   3       41.51       44.36      6.04 o 
  10   5   3      175.59      194.05      6.48 o 
  11   5   3      126.68      120.61      8.03 o 
  12   5   3        9.21       14.94      3.39 o 
  13   5   3       44.72       40.46      8.14 o 
   1   6   3      603.58      647.12      9.07 o 
   2   6   3      316.94      335.58      6.22 o 
   3   6   3      889.73      902.18      7.38 o 
   4   6   3     1073.70     1200.89     17.47 o 
   5   6   3      176.14      176.88      3.33 o 
   6   6   3      105.39      114.10      3.06 o 
   7   6   3       32.05       38.07      3.24 o 
   8   6   3      525.68      523.66     10.53 o 
   9   6   3      298.33      276.85      6.91 o 
  10   6   3      157.54      168.05      4.67 o 
  11   6   3       21.79       21.43      4.05 o 
  12   6   3      112.34      100.81     11.42 o 
  13   6   3      111.31      113.12     14.03 o 
   0   7   3       11.55       18.82      2.75 o 
   1   7   3      161.78      158.09      2.07 o 
   2   7   3      730.00      794.77      7.21 o 
   3   7   3      665.79      606.32      8.13 o 
   4   7   3      506.58      488.04     10.43 o 
   5   7   3       62.48       58.59      4.20 o 
   6   7   3      360.67      340.29      6.27 o 
   7   7   3       96.68       82.80      5.47 o 
   8   7   3      228.33      245.89      7.12 o 
   9   7   3      187.96      188.14      6.21 o 
  10   7   3        5.77        5.79      2.19 o 
  11   7   3        7.58        6.81      2.26 o 
  12   7   3       33.47       42.44      6.85 o 
  13   7   3      137.84      169.49      6.87 o 
   1   8   3       87.39       98.92      1.89 o 
   2   8   3       16.38       18.91      2.33 o 
   3   8   3        5.95        7.04      1.12 o 
   4   8   3      614.36      597.37      8.28 o 
   5   8   3      109.07       99.50      4.70 o 
   6   8   3      137.83      112.53      5.02 o 
   7   8   3       87.69       80.78      4.33 o 
   8   8   3      305.33      299.26      6.82 o 
   9   8   3       92.29       95.12      8.77 o 
  10   8   3       35.95       38.97      6.83 o 
  11   8   3      103.20      105.72     11.09 o 
  12   8   3       20.21       24.21      4.93 o 
   0   9   3      593.52      599.10     10.42 o 
   1   9   3       91.06      103.90      2.36 o 
   2   9   3      582.19      615.29      9.28 o 
   3   9   3       81.15       89.28      3.08 o 
   4   9   3      300.38      297.59      8.37 o 
   5   9   3       55.35       55.12      4.09 o 
   6   9   3       92.93       85.81      3.99 o 
   7   9   3      296.93      265.55      7.56 o 
   8   9   3       50.61       46.55      4.87 o 
   9   9   3       26.11       22.29      3.74 o 
  10   9   3      125.49      111.87      8.92 o 
  11   9   3       28.33       27.59      4.80 o 
  12   9   3       52.55       47.99      8.83 o 
   1  10   3       80.50       75.31      2.08 o 
   2  10   3      291.20      308.47      5.72 o 
   3  10   3     1204.83     1235.51     13.76 o 
   4  10   3       36.81       27.58      2.65 o 
   5  10   3      339.08      349.67      5.75 o 
   6  10   3      110.77      107.05      5.04 o 
   7  10   3      464.88      491.75     14.73 o 
   8  10   3       82.59       74.29      8.47 o 
   9  10   3       20.08       21.68      3.55 o 
  10  10   3       13.72       22.54      4.56 o 
  11  10   3       15.74       14.28      3.23 o 
  12  10   3        4.25        3.95      1.74 o 
   0  11   3      242.46      232.31      5.08 o 
   1  11   3        3.66        2.08      0.90 o 
   2  11   3      382.52      365.44      4.27 o 
   3  11   3      394.35      379.06      5.36 o 
   4  11   3      264.84      264.62      5.14 o 
   5  11   3        9.82        7.13      1.58 o 
   6  11   3       30.49       26.77      3.32 o 
   7  11   3       97.23      102.20      6.13 o 
   8  11   3        9.96        6.15      1.91 o 
   9  11   3      134.40      117.20     12.86 o 
  10  11   3       17.24       11.90      2.58 o 
  11  11   3       23.29       15.94      3.87 o 
   1  12   3       86.68       73.39      2.91 o 
   2  12   3      235.17      242.09      4.88 o 
   3  12   3      226.19      223.11      5.22 o 
   4  12   3      256.50      251.55      5.20 o 
   5  12   3      746.77      715.12     11.82 o 
   6  12   3       50.77       46.12      4.15 o 
   7  12   3      111.16      101.86      7.43 o 
   8  12   3       48.53       42.03      6.17 o 
   9  12   3      122.43      118.06      6.67 o 
  10  12   3        0.03        2.51      1.74 o 
  11  12   3       32.59       26.31      5.63 o 
   0  13   3       21.49       17.10      3.21 o 
   1  13   3      646.32      659.13      8.29 o 
   2  13   3      420.22      403.16      4.99 o 
   3  13   3      443.45      422.24      7.32 o 
   4  13   3      173.74      161.53      4.51 o 
   5  13   3      169.34      155.94      4.75 o 
   6  13   3      124.67      132.45      4.19 o 
   7  13   3      160.41      142.14      6.31 o 
   8  13   3       27.24       26.10      5.02 o 
   9  13   3       21.54       19.01      3.84 o 
  10  13   3       72.31       65.50      9.87 o 
  11  13   3       27.73       27.79      5.63 o 
   1  14   3       53.03       57.98      3.29 o 
   2  14   3      117.89       97.14      5.35 o 
   3  14   3     1108.14     1132.42     17.56 o 
   4  14   3      173.07      169.22      6.86 o 
   5  14   3      451.32      449.77      8.31 o 
   6  14   3       58.24       65.48      7.50 o 
   7  14   3       64.93       65.99      7.69 o 
   8  14   3       62.24       63.44      9.66 o 
   9  14   3       10.87        6.68      2.48 o 
  10  14   3       22.70       18.81      3.72 o 
   0  15   3      107.94       90.96      4.45 o 
   1  15   3       59.57       58.46      4.47 o 
   2  15   3      226.72      220.44      6.68 o 
   3  15   3       13.75       17.34      3.28 o 
   4  15   3       84.79       76.93      7.01 o 
   5  15   3       80.94       85.22      4.52 o 
   6  15   3        3.69        4.15      1.85 o 
   7  15   3       48.18       40.89      6.33 o 
   8  15   3       27.37       27.29      5.51 o 
   9  15   3       23.96       22.20      4.39 o 
  10  15   3        9.19        8.68      2.68 o 
   1  16   3       14.86       15.22      2.45 o 
   2  16   3      415.09      406.36      7.68 o 
   3  16   3      243.49      243.57      6.40 o 
   4  16   3       32.76       35.03      4.27 o 
   5  16   3        0.81        2.48      1.31 o 
   6  16   3        2.32        4.12      1.80 o 
   7  16   3       24.16       20.51      4.79 o 
   8  16   3       39.96       38.70      6.01 o 
   9  16   3        2.82        4.48      1.91 o 
   0  17   3       16.12       22.85      4.97 o 
   1  17   3      122.59      129.17      4.29 o 
   2  17   3      642.64      640.88      8.48 o 
   3  17   3       20.02       21.25      3.31 o 
   4  17   3       22.86       21.80      3.60 o 
   5  17   3       30.36       27.32      4.20 o 
   6  17   3       18.83       17.16      3.40 o 
   7  17   3       62.07       57.23      8.66 o 
   8  17   3       69.21       75.45     10.06 o 
   1  18   3       87.78       84.18      5.77 o 
   2  18   3      291.40      320.61      6.96 o 
   3  18   3       82.74       74.34      7.48 o 
   4  18   3       30.98       32.06      5.16 o 
   5  18   3       83.41       73.71      9.35 o 
   6  18   3       11.29       13.46      2.58 o 
   7  18   3       18.93       17.87      3.69 o 
   8  18   3       42.06       30.04      6.25 o 
   0  19   3      185.48      193.20      7.55 o 
   1  19   3       53.80       57.60      7.69 o 
   2  19   3       50.80       47.27      6.99 o 
   3  19   3       67.27       65.47      4.27 o 
   4  19   3      276.36      302.54      7.51 o 
   5  19   3       24.93       19.99      3.42 o 
   6  19   3       55.54       56.87      9.44 o 
   7  19   3       47.87       52.98     10.21 o 
   1  20   3      124.79      127.54      7.93 o 
   2  20   3       47.05       50.14      7.85 o 
   3  20   3       26.18       25.88      5.35 o 
   4  20   3       43.07       41.73      6.61 o 
   5  20   3      139.48      145.71      6.48 o 
   6  20   3       28.74       25.38      5.29 o 
   0  21   3        7.06        2.92      2.71 o 
   1  21   3      142.24      170.10      5.78 o 
   2  21   3       20.70       19.16      3.82 o 
   3  21   3       19.24       18.84      5.74 o 
   4  21   3        1.63        5.56      2.64 o 
   1  22   3       22.51       15.27      3.85 o 
   2  22   3      210.30      223.07      7.27 o 
   0   0   4     1444.99     1585.94     20.78 o 
   2   0   4      528.37      530.19     10.32 o 
   4   0   4       85.19       87.52      2.72 o 
   6   0   4      914.02      938.11     21.78 o 
   8   0   4     1494.81     1592.07     18.96 o 
  10   0   4        4.88        5.98      3.24 o 
  12   0   4       92.98       89.05     17.04 o 
   1   1   4      156.41      151.56      1.87 o 
   2   1   4      566.50      558.18      7.70 o 
   3   1   4      222.62      220.96      3.48 o 
   4   1   4      159.58      156.42      2.42 o 
   5   1   4       13.77       16.21      1.40 o 
   6   1   4      105.61       92.86      2.73 o 
   7   1   4       37.93       40.82      2.11 o 
   8   1   4     1056.07     1036.88     22.25 o 
   9   1   4      103.71      113.87      5.61 o 
  10   1   4       35.06       47.44      5.76 o 
  11   1   4       55.35       53.69      7.65 o 
  12   1   4       96.19       94.19     13.42 o 
  13   1   4       23.49       21.26      5.83 o 
   0   2   4      646.17      665.28      6.95 o 
   1   2   4      342.28      284.09      3.82 o 
   2   2   4     2317.48     2493.79     16.54 o 
   3   2   4      128.02      113.55      2.11 o 
   4   2   4       10.89        7.85      1.23 o 
   5   2   4      110.65      112.26      2.77 o 
   6   2   4      944.45      915.01     13.88 o 
   7   2   4      219.47      223.94      4.78 o 
   8   2   4     1147.75     1191.21     17.63 o 
   9   2   4       57.34       62.57      3.50 o 
  10   2   4       23.29       25.43      4.31 o 
  11   2   4       55.20       55.85      5.08 o 
  12   2   4        4.32        6.03      2.36 o 
  13   2   4        1.12        2.62      1.76 o 
   1   3   4      662.26      677.01      5.30 o 
   2   3   4     1115.29     1130.34     10.66 o 
   3   3   4       65.10       60.03      1.84 o 
   4   3   4       30.96       38.74      2.67 o 
   5   3   4       29.78       30.93      2.60 o 
   6   3   4      199.09      189.46      4.31 o 
   7   3   4      603.35      601.07      8.72 o 
   8   3   4       20.62       24.28      3.54 o 
   9   3   4      122.21      120.39      6.44 o 
  10   3   4      177.19      174.06     12.36 o 
  11   3   4      120.42      125.73      7.26 o 
  12   3   4       33.18       30.66      6.18 o 
  13   3   4        5.73        6.33      3.14 o 
   0   4   4      299.65      270.48      3.83 o 
   1   4   4     1181.13     1316.20     12.94 o 
   2   4   4      445.36      411.24      5.03 o 
   3   4   4       96.04       87.02      2.67 o 
   4   4   4      524.45      498.89      7.05 o 
   5   4   4      129.16      131.35      4.00 o 
   6   4   4      340.83      320.18      5.99 o 
   7   4   4       13.73       12.19      2.34 o 
   8   4   4       91.54       87.14      4.25 o 
   9   4   4      128.54      130.45      5.41 o 
  10   4   4       60.18       57.14      8.31 o 
  11   4   4       50.71       52.29      9.12 o 
  12   4   4       59.80       65.21     11.66 o 
   1   5   4      302.09      312.74      5.03 o 
   2   5   4     1020.72     1055.92     10.98 o 
   3   5   4      732.45      771.05     13.49 o 
   4   5   4      716.96      694.28     10.03 o 
   5   5   4       87.71       82.21      2.87 o 
   6   5   4       12.53       12.12      1.54 o 
   7   5   4      399.12      406.42      6.38 o 
   8   5   4      243.12      260.47      7.01 o 
   9   5   4       21.96       20.73      2.85 o 
  10   5   4      212.04      235.08      7.34 o 
  11   5   4       58.70       55.85      9.65 o 
  12   5   4        4.84        7.23      2.38 o 
   0   6   4      181.56      167.85      4.31 o 
   1   6   4      233.14      251.38      3.36 o 
   2   6   4      179.52      186.10      4.71 o 
   3   6   4      114.23       96.30      2.71 o 
   4   6   4      539.33      576.80      8.73 o 
   5   6   4       17.25       18.12      3.26 o 
   6   6   4      198.51      191.00      7.10 o 
   7   6   4       24.70       26.47      3.35 o 
   8   6   4      586.83      567.17     12.38 o 
   9   6   4      152.79      155.20      9.96 o 
  10   6   4      157.80      156.50      8.47 o 
  11   6   4       71.73       91.29      7.93 o 
  12   6   4      114.47      106.69     15.15 o 
   1   7   4      369.68      351.60      4.28 o 
   2   7   4      529.91      562.32      7.78 o 
   3   7   4      492.94      502.26      7.19 o 
   4   7   4       55.15       51.67      6.80 o 
   5   7   4      192.19      185.83      5.47 o 
   6   7   4      314.34      317.55      7.39 o 
   7   7   4      500.14      491.53     10.41 o 
   8   7   4      125.88      124.09      6.14 o 
   9   7   4       21.39       23.78      3.68 o 
  10   7   4      191.85      189.73      6.33 o 
  11   7   4       12.80       10.04      2.69 o 
  12   7   4       55.37       55.46      9.06 o 
   0   8   4      180.81      153.30      3.70 o 
   1   8   4      346.13      347.99      4.53 o 
   2   8   4      129.72      122.08      3.30 o 
   3   8   4       74.97       65.66      3.67 o 
   4   8   4        9.79       10.26      2.04 o 
   5   8   4      467.30      469.72      9.42 o 
   6   8   4      193.22      193.11      6.36 o 
   7   8   4       44.74       50.26      5.73 o 
   8   8   4        6.21        6.38      1.98 o 
   9   8   4      485.14      467.81     12.27 o 
  10   8   4      153.66      134.77      6.23 o 
  11   8   4        5.31        5.19      2.12 o 
  12   8   4      180.10      214.94      8.02 o 
   1   9   4       14.19       15.14      1.61 o 
   2   9   4      626.91      640.68      7.61 o 
   3   9   4       23.91       26.45      2.71 o 
   4   9   4      126.02      115.71      3.03 o 
   5   9   4      386.95      402.54      7.82 o 
   6   9   4      116.13      109.24      5.20 o 
   7   9   4       39.60       36.47      6.05 o 
   8   9   4       75.59       73.16      9.85 o 
   9   9   4       35.46       28.45      4.61 o 
  10   9   4       19.03       20.21      4.09 o 
  11   9   4       62.86       60.15      8.16 o 
   0  10   4     1125.22     1201.11     15.13 o 
   1  10   4       64.43       58.08      2.21 o 
   2  10   4       38.98       35.97      2.94 o 
   3  10   4      233.16      234.22      4.28 o 
   4  10   4      122.37      110.01      4.22 o 
   5  10   4       52.23       51.52      6.69 o 
   6  10   4       49.95       36.94      5.58 o 
   7  10   4      728.82      740.96     12.32 o 
   8  10   4      155.29      156.49     10.44 o 
   9  10   4       30.07       26.85      4.87 o 
  10  10   4       15.59       12.28      3.38 o 
  11  10   4       95.89       98.44      9.08 o 
   1  11   4      416.87      413.01      5.26 o 
   2  11   4       56.35       64.66      4.16 o 
   3  11   4      307.87      272.98      5.21 o 
   4  11   4      250.55      245.57      6.36 o 
   5  11   4       99.93      111.16      9.99 o 
   6  11   4      104.14       94.28      6.79 o 
   7  11   4      114.43       98.02      8.19 o 
   8  11   4       56.11       52.53      8.82 o 
   9  11   4       43.17       42.74      8.03 o 
  10  11   4       36.44       38.79      7.07 o 
  11  11   4       46.41       41.21      8.36 o 
   0  12   4      563.86      570.54      8.81 o 
   1  12   4     1692.57     1744.26     18.27 o 
   2  12   4      253.00      243.47      8.02 o 
   3  12   4      174.86      174.03      4.56 o 
   4  12   4       29.79       31.92      4.08 o 
   5  12   4       38.87       38.98      5.73 o 
   6  12   4      179.99      173.91      7.72 o 
   7  12   4       57.71       53.92      8.23 o 
   8  12   4       46.77       44.10      7.14 o 
   9  12   4       54.25       47.79      9.46 o 
  10  12   4       35.31       27.98      4.97 o 
   1  13   4      677.14      666.76     11.60 o 
   2  13   4      213.43      202.69      5.76 o 
   3  13   4       41.50       33.92      3.91 o 
   4  13   4      196.96      173.40      5.98 o 
   5  13   4      333.08      347.95      8.89 o 
   6  13   4       45.75       50.91      5.62 o 
   7  13   4        2.63        6.09      2.18 o 
   8  13   4       78.76       65.63     10.38 o 
   9  13   4       13.32       11.51      3.05 o 
  10  13   4       29.72       27.13      6.58 o 
   0  14   4      181.40      169.51      6.57 o 
   1  14   4      407.16      414.94      9.00 o 
   2  14   4       90.39       82.65      5.41 o 
   3  14   4       15.85       15.53      2.30 o 
   4  14   4       10.96       14.18      2.26 o 
   5  14   4       60.34       62.31      7.89 o 
   6  14   4        0.48        2.54      1.27 o 
   7  14   4       73.41       68.76      8.38 o 
   8  14   4        2.82        3.92      1.92 o 
   9  14   4       84.87      100.87      8.95 o 
  10  14   4       34.44       36.49     10.73 o 
   1  15   4        8.74        7.86      2.09 o 
   2  15   4       51.52       60.20      6.72 o 
   3  15   4       13.87       13.35      2.20 o 
   4  15   4       29.68       30.84      4.94 o 
   5  15   4      321.04      306.53      9.01 o 
   6  15   4      100.98      108.27      7.46 o 
   7  15   4       13.68       10.97      2.56 o 
   8  15   4       48.82       42.95      7.01 o 
   9  15   4       17.39       23.70      4.97 o 
   0  16   4      350.68      350.14      8.60 o 
   1  16   4       80.48       83.17      8.41 o 
   2  16   4      185.27      201.14      5.00 o 
   3  16   4      104.04       98.08      4.43 o 
   4  16   4       95.25       90.99      6.60 o 
   5  16   4      105.12      102.76     10.70 o 
   6  16   4        7.85        5.77      1.81 o 
   7  16   4        9.54        8.97      2.62 o 
   8  16   4       31.50       32.49      6.72 o 
   1  17   4      123.33      118.77      9.35 o 
   2  17   4       21.24       20.87      3.38 o 
   3  17   4       37.61       43.60      5.71 o 
   4  17   4       29.05       27.26      4.16 o 
   5  17   4       91.52       95.45     11.17 o 
   6  17   4       85.46       87.53     10.54 o 
   7  17   4       37.26       34.92      6.52 o 
   8  17   4       80.48       67.73     11.15 o 
   0  18   4        5.04        6.73      3.03 o 
   1  18   4       38.92       40.83      5.92 o 
   2  18   4       79.30       77.24      5.39 o 
   3  18   4      298.20      297.02      7.31 o 
   4  18   4       42.47       33.33      4.76 o 
   5  18   4      119.77      138.17      9.31 o 
   6  18   4       10.40       16.09      3.54 o 
   7  18   4       18.37       13.69      3.22 o 
   1  19   4       44.73       41.38      7.48 o 
   2  19   4       11.79       16.89      3.75 o 
   3  19   4       74.20       69.62      5.70 o 
   4  19   4       61.57       58.90      9.90 o 
   5  19   4       89.34      108.84      8.95 o 
   6  19   4       73.39       62.82     11.86 o 
   0  20   4      491.40      535.10     12.14 o 
   1  20   4      224.75      249.90      6.32 o 
   2  20   4       37.43       25.10      5.19 o 
   3  20   4       55.26       54.30      7.85 o 
   4  20   4      166.29      169.80      8.28 o 
   1  21   4       86.45      102.72      8.15 o 
   2  21   4       47.88       39.18      8.56 o 
   2   0   5     1129.27     1177.56     18.41 o 
   4   0   5      482.92      474.00     12.38 o 
   6   0   5      873.57      901.87     40.43 o 
   8   0   5      197.28      202.81      9.12 o 
  10   0   5      134.57      109.43     12.43 o 
  12   0   5      280.59      320.81     13.08 o 
   0   1   5     1797.11     2030.61     87.18 o 
   1   1   5      422.91      460.98      6.70 o 
   2   1   5      164.67      182.94      3.09 o 
   3   1   5       46.82       48.55      2.10 o 
   4   1   5      142.02      132.98      2.61 o 
   5   1   5       96.08       85.70      4.42 o 
   6   1   5      558.39      552.98     11.53 o 
   7   1   5      231.58      240.55      6.74 o 
   8   1   5      209.29      209.35      7.24 o 
   9   1   5        6.62        6.89      1.85 o 
  10   1   5      224.43      245.71      7.80 o 
  11   1   5       74.46       79.52      7.64 o 
  12   1   5        6.44        4.55      2.74 o 
   1   2   5      547.93      565.35      7.05 o 
   2   2   5      414.14      399.83      5.28 o 
   3   2   5      113.68      131.08      2.18 o 
   4   2   5       79.03       76.99      2.15 o 
   5   2   5       60.74       66.98      3.19 o 
   6   2   5       33.75       32.47      3.75 o 
   7   2   5       86.61       77.82      3.08 o 
   8   2   5       22.98       29.21      4.44 o 
   9   2   5       31.08       32.20      4.82 o 
  10   2   5      108.03      121.11      7.98 o 
  11   2   5       11.93       11.72      2.98 o 
  12   2   5      144.62      153.76     12.35 o 
   0   3   5       42.18       37.70      4.76 o 
   1   3   5      141.77      140.76      4.44 o 
   2   3   5      247.56      263.11      4.34 o 
   3   3   5      104.37      108.33      2.35 o 
   4   3   5      259.90      283.01      5.16 o 
   5   3   5       27.14       22.88      2.80 o 
   6   3   5      605.48      618.75     13.31 o 
   7   3   5       88.10       77.13      4.04 o 
   8   3   5      179.59      184.52      6.32 o 
   9   3   5       17.76       17.96      4.35 o 
  10   3   5       18.76       18.29      3.59 o 
  11   3   5       60.97       70.83      9.01 o 
  12   3   5      128.83      107.30     13.07 o 
   1   4   5      106.12      104.15      2.62 o 
   2   4   5      871.30      929.18     10.54 o 
   3   4   5      277.62      281.29      3.83 o 
   4   4   5       60.55       61.20      3.71 o 
   5   4   5       16.47       17.40      2.36 o 
   6   4   5      281.54      271.29      6.32 o 
   7   4   5      142.10      127.03      3.94 o 
   8   4   5      433.18      432.45      8.60 o 
   9   4   5        0.41        2.66      1.79 o 
  10   4   5       93.33      101.11     12.47 o 
  11   4   5       16.78       14.08      3.33 o 
  12   4   5       39.18       38.05      8.08 o 
   0   5   5      842.20      850.17     12.65 o 
   1   5   5      125.73      116.69      2.67 o 
   2   5   5       79.94       86.99      3.07 o 
   3   5   5        0.13        1.02      0.47 o 
   4   5   5       21.84       17.71      2.21 o 
   5   5   5       63.24       61.62      3.67 o 
   6   5   5      679.69      668.53     11.19 o 
   7   5   5      132.06      120.51      6.18 o 
   8   5   5      134.35      132.91      6.46 o 
   9   5   5      149.59      144.70      7.26 o 
  10   5   5       24.57       24.63      4.86 o 
  11   5   5       27.88       28.13      6.79 o 
  12   5   5       14.45       13.13      3.72 o 
   1   6   5      111.54      111.69      2.68 o 
   2   6   5       31.06       32.60      2.05 o 
   3   6   5      183.76      182.08      5.81 o 
   4   6   5      185.63      184.26      5.94 o 
   5   6   5      168.95      171.81      5.80 o 
   6   6   5       31.78       32.26      4.39 o 
   7   6   5       97.59       99.60      5.36 o 
   8   6   5       43.13       47.68      6.86 o 
   9   6   5       51.04       49.77      6.90 o 
  10   6   5        4.65        4.80      2.21 o 
  11   6   5       27.66       29.46      5.68 o 
   0   7   5      778.94      732.66     15.63 o 
   1   7   5      729.56      709.95     10.38 o 
   2   7   5      263.96      266.79      5.15 o 
   3   7   5      367.16      346.01      9.50 o 
   4   7   5      109.80       98.86      6.28 o 
   5   7   5       36.79       29.13      4.36 o 
   6   7   5      132.63      129.27      5.06 o 
   7   7   5      126.26      130.10      6.82 o 
   8   7   5       28.94       26.08      4.17 o 
   9   7   5      308.45      304.78      7.48 o 
  10   7   5       66.62       65.98     11.24 o 
  11   7   5       45.23       48.52      8.58 o 
   1   8   5       35.49       34.46      2.85 o 
   2   8   5       34.44       35.73      3.93 o 
   3   8   5      230.43      229.97      7.57 o 
   4   8   5      360.90      371.08      8.07 o 
   5   8   5       62.51       75.00      8.29 o 
   6   8   5      735.75      717.89     14.62 o 
   7   8   5       64.09       77.38      8.51 o 
   8   8   5      187.46      184.14      7.52 o 
   9   8   5      232.47      254.37      8.95 o 
  10   8   5        8.35       12.27      3.22 o 
  11   8   5      132.49      139.21     10.04 o 
   0   9   5      176.62      170.39      7.11 o 
   1   9   5      341.13      338.37      5.35 o 
   2   9   5      250.82      227.67      4.82 o 
   3   9   5      185.53      185.74      4.50 o 
   4   9   5      288.37      267.55      8.73 o 
   5   9   5      121.01      126.60      6.15 o 
   6   9   5       90.09       73.98      7.43 o 
   7   9   5       77.08       76.51      8.87 o 
   8   9   5       30.55       28.08      4.46 o 
   9   9   5       76.39       68.35      8.34 o 
  10   9   5       95.21       91.08     11.69 o 
  11   9   5       47.45       47.17      8.70 o 
   1  10   5      788.03      806.36     11.05 o 
   2  10   5       21.19       19.53      3.01 o 
   3  10   5      462.73      444.47      8.06 o 
   4  10   5       15.79       17.94      2.89 o 
   5  10   5      252.52      246.25      7.44 o 
   6  10   5      160.30      131.64      6.57 o 
   7  10   5      193.60      206.53      8.28 o 
   8  10   5       18.08       20.76      3.77 o 
   9  10   5       46.29       43.66      7.83 o 
  10  10   5       10.66        9.52      2.65 o 
   0  11   5       12.97       15.17      3.31 o 
   1  11   5      505.60      535.99     10.47 o 
   2  11   5      409.03      412.80      8.68 o 
   3  11   5      180.26      174.32      5.05 o 
   4  11   5      205.90      190.15      6.61 o 
   5  11   5      100.99       97.34      9.15 o 
   6  11   5        5.54        5.21      2.48 o 
   7  11   5       69.94       65.65      8.11 o 
   8  11   5       71.79       60.42      8.67 o 
   9  11   5        9.79        8.25      2.40 o 
  10  11   5        4.41        5.51      2.65 o 
   1  12   5        2.45        4.45      1.43 o 
   2  12   5       27.46       33.15      3.40 o 
   3  12   5       12.48       10.50      2.53 o 
   4  12   5      120.65      113.08      6.32 o 
   5  12   5      254.49      259.97      6.91 o 
   6  12   5      221.87      224.82      7.86 o 
   7  12   5       58.65       53.75      8.13 o 
   8  12   5       33.75       25.95      4.82 o 
   9  12   5       20.93       18.37      3.89 o 
  10  12   5        1.49        2.15      1.95 o 
   0  13   5      160.30      163.88      9.61 o 
   1  13   5       89.37       82.10      3.57 o 
   2  13   5       54.56       49.09      3.35 o 
   3  13   5      260.97      276.85      6.77 o 
   4  13   5        1.01        1.91      1.75 o 
   5  13   5      272.00      253.91      8.71 o 
   6  13   5       37.63       37.29      5.63 o 
   7  13   5       94.20       99.35      7.60 o 
   8  13   5       19.76       14.93      3.13 o 
   9  13   5       30.69       22.01      6.11 o 
   1  14   5      187.49      184.82      6.65 o 
   2  14   5       37.89       38.69      4.44 o 
   3  14   5      151.24      149.88      7.25 o 
   4  14   5       20.89       20.97      3.56 o 
   5  14   5      188.64      181.48      8.31 o 
   6  14   5      145.57      149.29      6.46 o 
   7  14   5       51.99       37.96      6.73 o 
   8  14   5       42.25       33.06      6.71 o 
   0  15   5      125.34      124.66      7.17 o 
   1  15   5      120.00      126.24      6.46 o 
   2  15   5      131.00      131.07     12.28 o 
   3  15   5       18.37       18.10      3.68 o 
   4  15   5      110.32      111.26     11.48 o 
   5  15   5       11.84       19.13      3.60 o 
   6  15   5      124.25      124.81     10.08 o 
   7  15   5       14.84        8.43      2.90 o 
   8  15   5      101.62      107.52      8.25 o 
   1  16   5       47.46       37.86      5.47 o 
   2  16   5       64.51       65.40      8.50 o 
   3  16   5      102.76       98.75     11.22 o 
   4  16   5       71.67       66.06      8.35 o 
   5  16   5      141.96      166.33      8.71 o 
   6  16   5       37.36       31.82      5.84 o 
   7  16   5        5.60        7.25      2.73 o 
   0  17   5       64.49       69.46     11.76 o 
   1  17   5       22.85       20.49      3.91 o 
   2  17   5       40.14       39.68      6.65 o 
   3  17   5       47.71       52.17      7.29 o 
   4  17   5      214.50      242.60      9.16 o 
   5  17   5        0.11        3.21      1.91 o 
   6  17   5        0.02        1.32      1.37 o 
   1  18   5        3.98        5.74      2.21 o 
   2  18   5       44.65       39.72      7.85 o 
   3  18   5       12.77       10.61      2.53 o 
   4  18   5      133.39      158.92     10.85 o 
   5  18   5       17.67       16.64      3.84 o 
   0  19   5      633.45      696.71     16.80 o 
   1  19   5      230.17      258.03      6.96 o 
   2  19   5        9.65       15.34      3.96 o 
   3  19   5       87.37      101.85      8.99 o 
   4  19   5      143.20      150.32      6.98 o 
   1  20   5      132.15      134.64      8.34 o 
   2  20   5       36.86       30.49      7.90 o 
   0   0   6       70.27       73.56     13.77 o 
   2   0   6       71.24       70.99      4.43 o 
   4   0   6      234.16      240.28      5.91 o 
   6   0   6       82.13       81.23      7.99 o 
   8   0   6      565.30      598.99     16.74 o 
  10   0   6       46.81       42.97     14.27 o 
   1   1   6       84.57       88.76      4.40 o 
   2   1   6      256.10      258.72      4.95 o 
   3   1   6      100.86      108.89      2.98 o 
   4   1   6      327.09      336.85      4.83 o 
   5   1   6      168.77      161.27      3.98 o 
   6   1   6      294.59      302.85      7.24 o 
   7   1   6      133.16      134.77      5.59 o 
   8   1   6       56.10       49.97      4.42 o 
   9   1   6       30.61       29.77      5.78 o 
  10   1   6        5.19        5.62      3.08 o 
  11   1   6       35.94       38.09      7.09 o 
   0   2   6      666.86      746.88     14.58 o 
   1   2   6       37.14       39.97      4.54 o 
   2   2   6      120.43      118.05      2.98 o 
   3   2   6      213.55      205.66      4.04 o 
   4   2   6      220.19      207.06      4.47 o 
   5   2   6       58.20       47.68      3.74 o 
   6   2   6       30.43       32.00      4.14 o 
   7   2   6      175.95      166.31      8.53 o 
   8   2   6       28.22       27.94      5.60 o 
   9   2   6       93.74       95.49      8.07 o 
  10   2   6       19.66       17.63      4.25 o 
  11   2   6       41.01       42.48      9.01 o 
   1   3   6       68.29       67.16      5.11 o 
   2   3   6       43.10       41.98      3.80 o 
   3   3   6       92.06       88.19      3.74 o 
   4   3   6      240.96      226.19      5.56 o 
   5   3   6      251.27      239.77      5.65 o 
   6   3   6      118.96      112.23     10.03 o 
   7   3   6      486.99      499.71      9.62 o 
   8   3   6       47.01       51.66      7.51 o 
   9   3   6      225.08      232.83      8.08 o 
  10   3   6        2.40        2.10      1.39 o 
  11   3   6        4.18        5.19      3.29 o 
   0   4   6      618.75      602.90     12.33 o 
   1   4   6       11.93        9.71      1.51 o 
   2   4   6       89.17       83.53      5.68 o 
   3   4   6      129.67      118.98      3.21 o 
   4   4   6      132.83      132.55      3.79 o 
   5   4   6       88.72       88.26      4.32 o 
   6   4   6       32.98       36.64      4.62 o 
   7   4   6       76.78       77.86      9.92 o 
   8   4   6       14.53       15.74      3.39 o 
   9   4   6        8.25        8.10      2.30 o 
  10   4   6      147.59      159.07      9.60 o 
  11   4   6       28.84       30.09      5.71 o 
   1   5   6      604.50      615.81      7.65 o 
   2   5   6       92.18       98.11      4.48 o 
   3   5   6      141.90      128.51      3.39 o 
   4   5   6      243.06      245.76      6.72 o 
   5   5   6      264.27      265.47      8.26 o 
   6   5   6      139.44      139.76      7.71 o 
   7   5   6      130.29      148.81      6.10 o 
   8   5   6      110.89      109.28     11.67 o 
   9   5   6       77.35       82.45      6.85 o 
  10   5   6       14.05       15.85      4.95 o 
  11   5   6       40.93       41.11      7.40 o 
   0   6   6      154.66      165.81      5.61 o 
   1   6   6      173.16      181.76      4.22 o 
   2   6   6      482.41      487.82      8.28 o 
   3   6   6      685.72      705.22     14.05 o 
   4   6   6      599.74      583.93     11.97 o 
   5   6   6       55.04       48.10      6.15 o 
   6   6   6      129.37      131.92      6.94 o 
   7   6   6       33.25       31.01      5.09 o 
   8   6   6      378.19      377.17     11.91 o 
   9   6   6       64.44       67.75     11.36 o 
  10   6   6      153.99      143.28     10.21 o 
   1   7   6      808.73      829.60     12.02 o 
   2   7   6      191.63      190.68      4.27 o 
   3   7   6      128.22      124.90      5.36 o 
   4   7   6      221.74      224.23      6.59 o 
   5   7   6       51.91       51.17      7.88 o 
   6   7   6      368.75      358.68      6.89 o 
   7   7   6       72.47       68.64      5.11 o 
   8   7   6       28.59       23.34      4.60 o 
   9   7   6       23.09       30.26      6.33 o 
  10   7   6        6.88        9.52      3.42 o 
   0   8   6      237.26      239.34      6.84 o 
   1   8   6        3.01        4.09      1.24 o 
   2   8   6       17.48       20.65      3.08 o 
   3   8   6      125.93      136.64      5.94 o 
   4   8   6      186.28      178.89      5.58 o 
   5   8   6       67.01       62.54      8.52 o 
   6   8   6       36.43       30.46      5.53 o 
   7   8   6      133.02      138.95      7.62 o 
   8   8   6       59.26       59.81     10.52 o 
   9   8   6      122.24      101.55     12.23 o 
  10   8   6       38.88       39.50      7.65 o 
   1   9   6       13.21       13.13      2.12 o 
   2   9   6      213.89      199.80      4.93 o 
   3   9   6       63.26       64.17      7.12 o 
   4   9   6       85.74       80.87      5.69 o 
   5   9   6      279.84      275.71      6.74 o 
   6   9   6       75.92       65.93      8.22 o 
   7   9   6       62.12       59.15      8.10 o 
   8   9   6      188.86      182.15      6.80 o 
   9   9   6       31.86       31.81      7.21 o 
  10   9   6       15.17        8.66      2.85 o 
   0  10   6      559.71      571.18     17.48 o 
   1  10   6      411.73      429.47      7.99 o 
   2  10   6      172.76      179.02      6.43 o 
   3  10   6        8.42       12.04      2.73 o 
   4  10   6       66.17       66.67      7.56 o 
   5  10   6       99.41      107.17      7.64 o 
   6  10   6      331.84      311.05     11.61 o 
   7  10   6       36.91       31.59      5.15 o 
   8  10   6       13.11       14.32      3.22 o 
   9  10   6        5.09        2.56      2.05 o 
   1  11   6      108.03      115.88      5.81 o 
   2  11   6        1.63        1.76      1.26 o 
   3  11   6      154.15      163.26      5.62 o 
   4  11   6        6.82        7.25      1.78 o 
   5  11   6      207.60      217.12      5.75 o 
   6  11   6      102.58       99.39      6.15 o 
   7  11   6       23.49       17.25      3.72 o 
   8  11   6       38.77       32.94      6.56 o 
   9  11   6       13.24        8.51      2.83 o 
   0  12   6      197.12      186.20      6.76 o 
   1  12   6      231.43      232.72      6.12 o 
   2  12   6       17.36       17.47      3.13 o 
   3  12   6       13.20       15.80      2.80 o 
   4  12   6        3.98        3.37      1.57 o 
   5  12   6        2.95        3.89      2.14 o 
   6  12   6      170.92      186.88      7.79 o 
   7  12   6       71.95       53.15      9.26 o 
   8  12   6        2.50        2.32      1.74 o 
   1  13   6      192.31      193.37      7.79 o 
   2  13   6       83.75       97.02      6.65 o 
   3  13   6       44.21       42.40      6.73 o 
   4  13   6       92.48       84.71      9.72 o 
   5  13   6      176.31      176.33      5.98 o 
   6  13   6       38.04       39.51      6.32 o 
   7  13   6       12.49       11.22      3.08 o 
   8  13   6        8.41        5.63      1.96 o 
   0  14   6      312.78      322.24      8.75 o 
   1  14   6        2.14        3.81      1.62 o 
   2  14   6       57.08       50.96      8.23 o 
   3  14   6       79.56       82.67     10.63 o 
   4  14   6       57.59       61.49      9.66 o 
   5  14   6       13.31       11.14      3.38 o 
   6  14   6       21.82       23.07      4.62 o 
   7  14   6       46.32       43.30      8.52 o 
   1  15   6       29.12       31.44      5.71 o 
   2  15   6      201.09      210.47      9.69 o 
   3  15   6        3.83        5.77      2.26 o 
   4  15   6       27.14       24.07      5.19 o 
   5  15   6       25.45       21.02      4.62 o 
   6  15   6       64.36       52.98      9.00 o 
   0  16   6      256.31      293.72     11.62 o 
   1  16   6       91.11       95.93     13.17 o 
   2  16   6       57.73       64.88      5.70 o 
   3  16   6       97.83      108.91      7.35 o 
   4  16   6       38.97       42.86      7.30 o 
   5  16   6       34.62       30.52      6.34 o 
   1  17   6       29.33       26.55      6.55 o 
   2  17   6       26.11       26.36      5.52 o 
   3  17   6        3.14        2.90      1.82 o 
   4  17   6      231.13      265.74     15.53 o 
   0  18   6      121.23      108.54     11.34 o 
   1  18   6       46.28       45.94      9.01 o 
   2  18   6       80.85       93.63      7.14 o 
   3  18   6       97.34       84.18     14.16 o 
   2   0   7      140.22      138.93      5.84 o 
   4   0   7      406.10      400.37     23.19 o 
   6   0   7      215.66      242.29     18.96 o 
   8   0   7      195.45      227.00     13.62 o 
  10   0   7      160.97      177.47     14.59 o 
   0   1   7      238.65      249.41      7.51 o 
   1   1   7       62.94       63.68      6.41 o 
   2   1   7       10.51       14.69      2.32 o 
   3   1   7       30.61       29.97      3.70 o 
   4   1   7       73.66       73.15      5.15 o 
   5   1   7        3.63        4.34      1.48 o 
   6   1   7       78.89       74.90      5.98 o 
   7   1   7      162.98      154.53      7.17 o 
   8   1   7       75.20       85.31     14.18 o 
   9   1   7       40.78       44.86      8.07 o 
  10   1   7       59.46       54.96     11.67 o 
   1   2   7      457.69      507.03      9.47 o 
   2   2   7      372.46      363.12      7.23 o 
   3   2   7      131.19      136.58      4.87 o 
   4   2   7       27.36       29.97      4.61 o 
   5   2   7       10.75       12.40      2.35 o 
   6   2   7      156.50      161.07      7.45 o 
   7   2   7      266.45      265.94      6.70 o 
   8   2   7        9.15       12.37      3.00 o 
   9   2   7       49.33       49.82      9.81 o 
  10   2   7       31.78       28.11      6.58 o 
   0   3   7       12.01       12.60      2.77 o 
   1   3   7      369.90      416.04      7.86 o 
   2   3   7      143.60      139.80      6.92 o 
   3   3   7        0.47        2.26      1.20 o 
   4   3   7       80.97       73.18      4.49 o 
   5   3   7        1.46        3.65      1.67 o 
   6   3   7       59.62       54.56      9.24 o 
   7   3   7        7.07        7.61      2.19 o 
   8   3   7        7.22        7.50      2.29 o 
   9   3   7      143.78      151.29     18.76 o 
   1   4   7      141.78      151.47      4.89 o 
   2   4   7      254.71      247.11      5.61 o 
   3   4   7      300.13      323.61      7.05 o 
   4   4   7       11.34        6.30      1.78 o 
   5   4   7       46.64       42.62      6.13 o 
   6   4   7       72.19       63.36     10.38 o 
   7   4   7       24.05       20.82      3.68 o 
   8   4   7       13.10       10.84      2.55 o 
   9   4   7       45.82       45.93      7.84 o 
   0   5   7      193.37      176.59      7.30 o 
   1   5   7      113.45      123.65      4.16 o 
   2   5   7      368.73      379.87     10.39 o 
   3   5   7       60.54       57.83      6.90 o 
   4   5   7       37.12       37.02      4.84 o 
   5   5   7       72.86       75.47      5.47 o 
   6   5   7       89.90       86.05     12.91 o 
   7   5   7        8.01       15.99      3.82 o 
   8   5   7      181.03      183.92      7.22 o 
   9   5   7        0.25        2.84      2.04 o 
   1   6   7      110.64      103.45      3.34 o 
   2   6   7      460.65      478.51      9.04 o 
   3   6   7      330.68      351.85      6.54 o 
   4   6   7      132.31      134.21      7.55 o 
   5   6   7      106.77      109.29      5.95 o 
   6   6   7       41.30       42.31      6.18 o 
   7   6   7      223.12      213.27      8.24 o 
   8   6   7       48.41       46.66      8.94 o 
   9   6   7      274.48      324.72     12.78 o 
   0   7   7      705.89      748.85     13.96 o 
   1   7   7       67.21       66.81      6.26 o 
   2   7   7       19.96       20.06      3.56 o 
   3   7   7       34.05       29.61      5.68 o 
   4   7   7       36.25       31.42      5.70 o 
   5   7   7        4.80        4.89      1.88 o 
   6   7   7       17.40       13.90      3.55 o 
   7   7   7       95.84      101.49      7.62 o 
   8   7   7       20.37       20.36      4.72 o 
   9   7   7       13.62       11.91      2.78 o 
   1   8   7       77.00       72.23      5.26 o 
   2   8   7      127.57      137.98      5.56 o 
   3   8   7       25.06       24.74      4.40 o 
   4   8   7       27.00       30.23      4.72 o 
   5   8   7      408.70      400.52      7.69 o 
   6   8   7      120.51      115.38      6.36 o 
   7   8   7      115.88      114.82     15.48 o 
   8   8   7       65.29       74.87     14.67 o 
   0   9   7      114.10      120.18     13.62 o 
   1   9   7      278.73      283.83      9.07 o 
   2   9   7      121.59      124.19      6.62 o 
   3   9   7      189.25      188.16      5.68 o 
   4   9   7      245.55      245.41      7.78 o 
   5   9   7       11.18       11.99      3.09 o 
   6   9   7      265.38      268.99      6.57 o 
   7   9   7       16.45       14.87      3.76 o 
   8   9   7       59.12       54.72     10.01 o 
   1  10   7      104.45       99.57      7.60 o 
   2  10   7      157.31      168.33      6.85 o 
   3  10   7      147.34      148.08      6.39 o 
   4  10   7      234.60      230.96      9.04 o 
   5  10   7       54.94       52.86      8.42 o 
   6  10   7       60.48       56.85      8.21 o 
   7  10   7       12.29        8.71      2.53 o 
   8  10   7        6.02        3.25      2.02 o 
   0  11   7       51.21       58.96     14.70 o 
   1  11   7      130.88      146.71      7.51 o 
   2  11   7       40.78       40.20      6.93 o 
   3  11   7        5.08        3.29      2.05 o 
   4  11   7      118.48      119.07      7.65 o 
   5  11   7       78.31       63.74      8.60 o 
   6  11   7       15.88       11.97      3.36 o 
   7  11   7       14.46        8.73      3.24 o 
   1  12   7      221.16      241.45      7.77 o 
   2  12   7       41.78       43.08      7.62 o 
   3  12   7        5.54        6.90      2.18 o 
   4  12   7        2.81        4.14      2.08 o 
   5  12   7      174.53      168.56      5.97 o 
   6  12   7       33.68       24.72      4.65 o 
   7  12   7       23.35       18.98      5.54 o 
   0  13   7       35.89       34.69      8.75 o 
   1  13   7       62.66       62.94     11.27 o 
   2  13   7       21.00       24.08      5.00 o 
   3  13   7       26.84       20.30      4.78 o 
   4  13   7        0.07        3.05      1.93 o 
   5  13   7       35.02       30.90      5.71 o 
   6  13   7       57.08       44.71      8.33 o 
   1  14   7       63.82       52.51     11.50 o 
   2  14   7        3.88        4.97      1.65 o 
   3  14   7       10.94        9.98      2.97 o 
   4  14   7      149.76      174.60      8.47 o 
   5  14   7      107.31      110.48      8.64 o 
   0  15   7       50.68       39.99     12.89 o 
   1  15   7       71.82       65.44     10.35 o 
   2  15   7       29.49       33.55      7.59 o 
   3  15   7       23.76       18.59      4.47 o 
   4  15   7       74.67       73.79     11.46 o 
   1  16   7       17.47       19.14      5.60 o 
   2  16   7       28.00       25.37      6.72 o 
   0   0   8      135.55      110.50     14.08 o 
   2   0   8      259.17      267.28     10.72 o 
   4   0   8      643.06      623.37     10.96 o 
   6   0   8      402.33      425.79     17.24 o 
   8   0   8       28.01       21.14      9.19 o 
   1   1   8        4.92        5.47      1.54 o 
   2   1   8      143.79      147.32      4.73 o 
   3   1   8      112.14      112.19      5.01 o 
   4   1   8       93.47       92.19      6.18 o 
   5   1   8        3.72        4.18      1.48 o 
   6   1   8       39.27       34.10      6.76 o 
   7   1   8       52.94       39.22      8.71 o 
   8   1   8        4.42        4.43      2.28 o 
   0   2   8       44.70       45.48     10.10 o 
   1   2   8      116.69      121.42      5.54 o 
   2   2   8      126.14      126.45      5.62 o 
   3   2   8        3.38        5.71      2.09 o 
   4   2   8        5.04        5.82      2.12 o 
   5   2   8        7.77        9.08      2.34 o 
   6   2   8        3.97        6.31      2.43 o 
   7   2   8       32.91       35.25      7.54 o 
   8   2   8       20.44       17.69      4.25 o 
   1   3   8       55.11       51.80      6.32 o 
   2   3   8      221.24      219.22      5.77 o 
   3   3   8       43.25       49.69      9.55 o 
   4   3   8       57.29       55.95      9.83 o 
   5   3   8       51.82       52.23      7.67 o 
   6   3   8      122.72      106.93      7.02 o 
   7   3   8       80.27       64.24     14.30 o 
   8   3   8      109.68      102.39     15.01 o 
   0   4   8      307.15      299.96     10.43 o 
   1   4   8      166.74      182.49      7.26 o 
   2   4   8      178.50      184.49      5.73 o 
   3   4   8       77.76       61.24      9.79 o 
   4   4   8      115.45      102.99     12.48 o 
   5   4   8       42.85       42.41      6.57 o 
   6   4   8       27.67       24.18      4.57 o 
   7   4   8       96.73       99.13     13.87 o 
   8   4   8        9.45        6.44      2.61 o 
   1   5   8      202.40      206.97      5.81 o 
   2   5   8       85.16       85.24      6.08 o 
   3   5   8       20.23       20.08      4.14 o 
   4   5   8      314.64      327.27      7.63 o 
   5   5   8       16.19       14.90      3.50 o 
   6   5   8        4.93        4.71      2.14 o 
   7   5   8       20.57       16.32      3.54 o 
   0   6   8       19.82       19.87      5.29 o 
   1   6   8       34.08       33.80      5.45 o 
   2   6   8      226.97      207.31      6.91 o 
   3   6   8      105.77      101.66      8.12 o 
   4   6   8      309.98      334.58      8.65 o 
   5   6   8        2.94        3.32      2.08 o 
   6   6   8        4.78        4.40      2.46 o 
   7   6   8        9.61        9.88      2.76 o 
   1   7   8      326.62      337.89      7.60 o 
   2   7   8       90.55       92.07      6.33 o 
   3   7   8       16.13       12.76      3.17 o 
   4   7   8       18.47       15.52      3.19 o 
   5   7   8      199.29      210.40      7.53 o 
   6   7   8       49.42       51.03      8.64 o 
   7   7   8       44.04       35.08      6.00 o 
   0   8   8      390.66      426.08     16.94 o 
   1   8   8      187.14      182.85      6.85 o 
   2   8   8      375.74      382.78      8.31 o 
   3   8   8      189.78      193.18      8.02 o 
   4   8   8       14.78       12.05      2.43 o 
   5   8   8       99.17      100.77     12.56 o 
   6   8   8      116.86      128.81     13.12 o 
   1   9   8        9.82       11.48      3.32 o 
   2   9   8       18.41       15.34      3.98 o 
   3   9   8      165.28      166.81      6.40 o 
   4   9   8       11.84       12.15      3.49 o 
   5   9   8       89.39       67.94     11.14 o 
   6   9   8       23.98       17.75      4.73 o 
   0  10   8       66.47       56.17     14.92 o 
   1  10   8       44.01       46.61      8.27 o 
   2  10   8       28.92       23.94      5.48 o 
   3  10   8       38.20       32.75      6.52 o 
   4  10   8       29.04       28.11      5.56 o 
   5  10   8       62.51       68.34     11.15 o 
   1  11   8       10.35        7.55      3.24 o 
   2  11   8       52.34       49.69      9.95 o 
   3  11   8      236.61      258.45      8.72 o 
   4  11   8       88.03       98.08      7.93 o 
   5  11   8       11.45       15.49      5.01 o 
   0  12   8       48.33       49.23     14.43 o 
   1  12   8       64.30       58.11     11.58 o 
   2  12   8        4.83        4.51      2.48 o 
   3  12   8        3.54        4.67      1.88 o 
   4  12   8       12.03        7.18      2.84 o 
   1  13   8       56.18       45.97      9.27 o 
   2  13   8       36.36       31.40      7.72 o 
   2   0   9      192.96      193.85     12.81 o 
   4   0   9       42.67       38.20     11.75 o 
   0   1   9       18.25       16.91      4.52 o 
   1   1   9      119.01      112.23     10.61 o 
   2   1   9       49.20       47.78      7.93 o 
   3   1   9       11.83       11.95      3.23 o 
   4   1   9      115.16      114.36      9.12 o 
   5   1   9        1.23        1.72      2.26 o 
   1   2   9       20.47       19.75      4.90 o 
   2   2   9       67.65       63.90     11.45 o 
   3   2   9       21.63       14.51      3.57 o 
   4   2   9       36.83       35.19      6.71 o 
   5   2   9       42.69       39.42      8.22 o 
   0   3   9      584.48      623.82     17.02 o 
   1   3   9       37.69       33.22      6.94 o 
   2   3   9       27.41       24.59      5.58 o 
   3   3   9       76.96       69.46     11.59 o 
   4   3   9      269.33      269.76      7.52 o 
   5   3   9        9.57        6.73      2.16 o 
   1   4   9       23.18       18.07      4.41 o 
   2   4   9      102.09       99.90     13.81 o 
   3   4   9       35.55       27.25      5.68 o 
   4   4   9       60.47       43.98      9.02 o 
   5   4   9        6.02        6.57      2.23 o 
   0   5   9      221.74      231.65     13.02 o 
   1   5   9      232.29      229.29      7.66 o 
   2   5   9       49.16       42.74      8.43 o 
   3   5   9        4.69        2.95      1.72 o 
   4   5   9        6.84        7.82      2.35 o 
   5   5   9        6.17        4.64      2.13 o 
   1   6   9        5.35        5.49      1.90 o 
   2   6   9       22.07       20.29     11.53 o 
   3   6   9       11.27       10.74      4.25 o 
   4   6   9        1.88        4.13      2.17 o 
   0   7   9       97.59       84.89     19.97 o 
   1   7   9       10.56       10.08      2.62 o 
   2   7   9      251.31      240.70     10.27 o 
   3   7   9       97.99       78.32     13.13 o 
   4   7   9       56.57       47.39     12.06 o 
   1   8   9      106.54       98.28     14.59 o 
   2   8   9       48.98       45.33      9.79 o 
   3   8   9       38.28       37.23      9.72 o 
   0   9   9       59.78       60.65     17.82 o 
   1   9   9       60.31       49.66      9.57 o 
   2   9   9       14.75       16.20      5.08 o 
                                                 
